# Supplementary material for: Dichlorido(η4-cyclo­octa-1,5-diene)bis­(propane­nitrile-κN)ruthenium(II)
Source: Acta Crystallogr Sect E Struct Rep Online. 2011 Sep 14;67(Pt 10):m1336. doi: 10.1107/S1600536811035379 (PMC3201259; doi:10.1107/S1600536811035379)
Supplement: Supplementary file 1 [file e-67-m1336-sup1.cif]

##############################################################################
#                                                                            #
# This CIF contains the data in a paper accepted for publication in          #
# Acta Crystallographica Section E. It conforms to the requirements of       #
# Notes for Authors for Acta Crystallographica Section E, and has been       #
# peer reviewed under the auspices of the IUCr Commission on Journals.       #
#                                                                            #
# Full details of the Crystallographic Information File format               #
# are given in the paper "The Crystallographic Information File (CIF):       #
# a New Standard Archive File for Crystallography" by S. R. Hall, F. H.      #
# Allen and I. D. Brown [Acta Cryst. (1991), A47, 655-685].                  #
#                                                                            #
# The current version of the core CIF dictionary is obtainable from          #
# ftp://ftp.iucr.org/pub/cif_core.dic.                                       #
#                                                                            #
# Software is freely available for graphical display of the structure(s)     #
# in this CIF. For information consult the CIF software page                 #
# http://www.iucr.org/resources/cif/software.                                #
#                                                                            #
# This file may be used for bona fide research purposes within the           #
# scientific community so long as proper attribution is given to the journal # 
# article from which it was obtained.                                        #
#                                                                            #
##############################################################################
data_global
_audit_creation_method     'WinGX routine CIF_UPDATE'
_audit_conform_dict_name     cif_core.dic
_audit_conform_dict_version     2.4
_journal_data_validation_number     ?
_journal_date_recd_electronic     2011-08-16
_journal_date_accepted     2011-08-30
_journal_name_full     'Acta Crystallographica, Section E'
_journal_year     2011
_journal_volume     67
_journal_issue     10
_journal_page_first     m1336
_journal_page_last     m1336
_journal_paper_category     QM
_journal_coeditor_code     IM2311
_publ_contact_author_name     'Meijboom, Reinout'
_publ_contact_author_address
;
Research Centre for Synthesis and Catalysis
Department of Chemistry
University of Johannesburg
PO Box 524
Auckland Park, 2006
Johannesburg, South Africa
;
_publ_contact_author_email     harrychiririwa@yahoo.com
_publ_contact_author_fax     ?
_publ_contact_author_phone     ?
_publ_section_title
;\
Dichlorido(\h^4^-cycloocta-1,5-diene)bis(propanenitrile-\k<i>N</i>)\
ruthenium(II)
;
loop_
    _publ_author_name
    _publ_author_footnote
    _publ_author_address
    'Chiririwa, Haleden' .
;
Research Centre for Synthesis and Catalysis
Department of Chemistry
University of Johannesburg
PO Box 524
Auckland Park, 2006 Johannesburg, South Africa
;
    'Meijboom, Reinout' .
;
Research Centre for Synthesis and Catalysis
Department of Chemistry
University of Johannesburg
PO Box 524
Auckland Park, 2006 Johannesburg, South Africa
;
data_I
_audit_creation_method     'WinGX routine CIF_UPDATE'
_chemical_name_systematic
;
Dichlorido(\h^4^-cycloocta-1,5-diene)bis(propanenitrile-\k<i>N</i>)ruthenium(II)
;
_chemical_formula_moiety     'C14 H22 Cl2 N2 Ru'
_chemical_formula_sum     'C14 H22 Cl2 N2 Ru'
_chemical_formula_iupac     '[Ru Cl2 (C8 H12) (C3 H5 N)2]'
_chemical_formula_weight     390.31
_symmetry_cell_setting     triclinic
_symmetry_space_group_name_H-M     'P -1'
_symmetry_space_group_name_Hall     '-P 1'
loop_
    _symmetry_equiv_pos_as_xyz
    'x, y, z'
    '-x, -y, -z'
_cell_length_a     7.593(5)
_cell_length_b     8.800(5)
_cell_length_c     12.658(5)
_cell_angle_alpha     108.156(5)
_cell_angle_beta     96.281(5)
_cell_angle_gamma     90.536(5)
_cell_volume     798.0(8)
_cell_formula_units_Z     2
_cell_measurement_reflns_used     9962
_cell_measurement_theta_min     3.02
_cell_measurement_theta_max     28.34
_cell_measurement_temperature     100(2)
_exptl_crystal_description     block
_exptl_crystal_colour     orange
_exptl_crystal_size_max     0.29
_exptl_crystal_size_mid     0.28
_exptl_crystal_size_min     0.21
_exptl_crystal_density_diffrn     1.624
_exptl_crystal_density_meas     ?
_exptl_crystal_density_method     'not measured'
_exptl_crystal_F_000     396
_exptl_absorpt_coefficient_mu     1.306
_exptl_absorpt_correction_type     none
_exptl_special_details     ?
_diffrn_ambient_temperature     100(2)
_diffrn_radiation_type     MoK\a
_diffrn_radiation_wavelength     0.71069
_diffrn_radiation_source     'fine-focus sealed tube'
_diffrn_radiation_monochromator     graphite
_diffrn_measurement_device_type     'Bruker APEXII CCD'
_diffrn_measurement_method     '\f and \w'
_diffrn_detector_area_resol_mean     ?
_diffrn_reflns_number     15438
_diffrn_reflns_av_R_equivalents     0.0285
_diffrn_reflns_theta_min     1.7
_diffrn_reflns_theta_max     28.34
_diffrn_reflns_theta_full     28.34
_diffrn_measured_fraction_theta_max     0.991
_diffrn_measured_fraction_theta_full     0.991
_diffrn_reflns_limit_h_min     -10
_diffrn_reflns_limit_h_max     10
_diffrn_reflns_limit_k_min     -11
_diffrn_reflns_limit_k_max     10
_diffrn_reflns_limit_l_min     -15
_diffrn_reflns_limit_l_max     16
_diffrn_standards_number     ?
_diffrn_standards_interval_count     ?
_diffrn_standards_interval_time     ?
_diffrn_standards_decay_%     ?
_refine_special_details
;
Refinement of <i>F</i>^2^ against ALL reflections. The weighted <i>R</i>-factor
<i>wR</i> and goodness of fit <i>S</i> are based on <i>F</i>^2^, conventional
<i>R</i>-factors <i>R</i> are based on <i>F</i>, with <i>F</i> set to zero for
negative <i>F</i>^2^. The threshold expression of <i>F</i>^2^ >
\s(<i>F</i>^2^) is used only for calculating <i>R</i>-factors(gt) <i>etc</i>.
and is not relevant to the choice of reflections for refinement.
<i>R</i>-factors based on <i>F</i>^2^ are statistically about twice as large
as those based on <i>F</i>, and <i>R</i>- factors based on ALL data will be
even larger.
;
_reflns_number_total     3949
_reflns_number_gt     3911
_reflns_threshold_expression     I>2\s(I)
_refine_ls_structure_factor_coef     Fsqd
_refine_ls_matrix_type     full
_refine_ls_R_factor_all     0.0167
_refine_ls_R_factor_gt     0.0165
_refine_ls_wR_factor_ref     0.0432
_refine_ls_goodness_of_fit_ref     1.067
_refine_ls_restrained_S_all     1.067
_refine_ls_number_reflns     3949
_refine_ls_number_parameters     174
_refine_ls_number_restraints     0
_refine_ls_hydrogen_treatment     constr
_refine_ls_weighting_scheme     calc
_refine_ls_weighting_details
         'calc w=1/[\s^2^(Fo^2^)+(0.0132P)^2^+0.6531P] where P=(Fo^2^+2Fc^2^)/3'
_atom_sites_solution_hydrogens     geom
_atom_sites_solution_primary     direct
_atom_sites_solution_secondary     difmap
_refine_ls_shift/su_max     0.002
_refine_ls_shift/su_mean     0
_refine_diff_density_max     0.553
_refine_diff_density_min     -0.621
_refine_ls_extinction_method     none
loop_
    _atom_type_symbol
    _atom_type_description
    _atom_type_scat_dispersion_real
    _atom_type_scat_dispersion_imag
    _atom_type_scat_source
    C C 0.0033 0.0016 'International Tables Vol C Tables 4.2.6.8 and 6.1.1.4'
    H H 0 0 'International Tables Vol C Tables 4.2.6.8 and 6.1.1.4'
    N N 0.0061 0.0033 'International Tables Vol C Tables 4.2.6.8 and 6.1.1.4'
    Cl Cl 0.1484 0.1585 'International Tables Vol C Tables 4.2.6.8 and 6.1.1.4'
    Ru Ru -1.2594 0.8363 'International Tables Vol C Tables 4.2.6.8 and 6.1.1.4'
_computing_data_collection     'APEX2 (Bruker, 2007)'
_computing_cell_refinement     'SAINT-Plus (Bruker, 2007)'
_computing_data_reduction     'SAINT-Plus and XPREP (Bruker, 2007)'
_computing_structure_solution     'SHELXS97 (Sheldrick, 2008)'
_computing_structure_refinement     'SHELXL97 (Sheldrick, 2008)'
_computing_molecular_graphics
               'DIAMOND (Brandenburg & Putz, 2005) and ORTEP-3 (Farrugia, 1997)'
_computing_publication_material     'WinGX (Farrugia, 1999)'
loop_
    _atom_site_type_symbol
    _atom_site_label
    _atom_site_fract_x
    _atom_site_fract_y
    _atom_site_fract_z
    _atom_site_U_iso_or_equiv
    _atom_site_adp_type
    _atom_site_calc_flag
    _atom_site_refinement_flags
    _atom_site_occupancy
    _atom_site_disorder_assembly
    _atom_site_disorder_group
    C C1 -0.11889(18) 0.24062(16) 0.86381(11) 0.0132(2) Uani d . 1 . .
    H H1 -0.0776 0.3394 0.9141 0.016 Uiso calc R 1 . .
    C C2 -0.21829(18) 0.23779(16) 0.76462(12) 0.0134(2) Uani d . 1 . .
    H H2 -0.2427 0.3352 0.7532 0.016 Uiso calc R 1 . .
    C C3 -0.28956(19) 0.08642(17) 0.67378(12) 0.0159(3) Uani d . 1 . .
    H H3A -0.3375 0.114 0.6083 0.019 Uiso calc R 1 . .
    H H3B -0.3862 0.04 0.6995 0.019 Uiso calc R 1 . .
    C C4 -0.14983(19) -0.04040(16) 0.63958(12) 0.0147(3) Uani d . 1 . .
    H H4A -0.1537 -0.1125 0.6838 0.018 Uiso calc R 1 . .
    H H4B -0.1805 -0.103 0.5616 0.018 Uiso calc R 1 . .
    C C5 0.03841(18) 0.03064(15) 0.65508(11) 0.0121(2) Uani d . 1 . .
    H H5 0.0783 0.0616 0.5976 0.015 Uiso calc R 1 . .
    C C6 0.15194(18) 0.05054(15) 0.75234(11) 0.0125(2) Uani d . 1 . .
    H H6 0.2672 0.0906 0.7565 0.015 Uiso calc R 1 . .
    C C7 0.09657(19) 0.00994(16) 0.85206(12) 0.0151(3) Uani d . 1 . .
    H H7A 0.1929 0.0421 0.9126 0.018 Uiso calc R 1 . .
    H H7B 0.0776 -0.1052 0.8317 0.018 Uiso calc R 1 . .
    C C8 -0.0737(2) 0.09040(17) 0.89491(12) 0.0161(3) Uani d . 1 . .
    H H8A -0.1728 0.0129 0.8656 0.019 Uiso calc R 1 . .
    H H8B -0.0608 0.1179 0.9758 0.019 Uiso calc R 1 . .
    C C11 0.30431(19) 0.35812(17) 0.98608(12) 0.0154(3) Uani d . 1 . .
    C C12 0.4147(2) 0.37569(18) 1.09193(12) 0.0177(3) Uani d . 1 . .
    H H12A 0.339 0.3788 1.1494 0.021 Uiso calc R 1 . .
    H H12B 0.4839 0.4762 1.1147 0.021 Uiso calc R 1 . .
    C C13 0.5395(2) 0.2387(2) 1.08180(15) 0.0295(4) Uani d . 1 . .
    H H13A 0.4716 0.1407 1.0687 0.044 Uiso calc R 1 . .
    H H13B 0.6184 0.2599 1.1499 0.044 Uiso calc R 1 . .
    H H13C 0.6072 0.2291 1.0205 0.044 Uiso calc R 1 . .
    C C21 -0.12818(18) 0.32906(16) 0.52863(11) 0.0132(2) Uani d . 1 . .
    C C22 -0.2237(2) 0.37027(19) 0.43512(12) 0.0181(3) Uani d . 1 . .
    H H22A -0.1637 0.3277 0.3689 0.022 Uiso calc R 1 . .
    H H22B -0.2228 0.4858 0.453 0.022 Uiso calc R 1 . .
    C C23 -0.4155(2) 0.3029(2) 0.41046(14) 0.0225(3) Uani d . 1 . .
    H H23A -0.4167 0.1881 0.384 0.034 Uiso calc R 1 . .
    H H23B -0.4781 0.341 0.3543 0.034 Uiso calc R 1 . .
    H H23C -0.472 0.3374 0.4777 0.034 Uiso calc R 1 . .
    N N1 0.22016(16) 0.33593(14) 0.90225(10) 0.0129(2) Uani d . 1 . .
    N N2 -0.05984(15) 0.30029(13) 0.60433(10) 0.0119(2) Uani d . 1 . .
    Cl Cl1 0.33515(4) 0.32622(4) 0.67591(3) 0.01333(7) Uani d . 1 . .
    Cl Cl2 0.01618(5) 0.57453(4) 0.81456(3) 0.01527(7) Uani d . 1 . .
    Ru Ru1 0.065082(13) 0.290208(11) 0.752556(8) 0.00846(4) Uani d . 1 . .
loop_
    _atom_site_aniso_label
    _atom_site_aniso_U_11
    _atom_site_aniso_U_22
    _atom_site_aniso_U_33
    _atom_site_aniso_U_12
    _atom_site_aniso_U_13
    _atom_site_aniso_U_23
    C1 0.0144(6) 0.0121(6) 0.0140(6) -0.0003(5) 0.0058(5) 0.0043(5)
    C2 0.0118(6) 0.0124(6) 0.0170(6) 0.0000(5) 0.0043(5) 0.0051(5)
    C3 0.0133(6) 0.0147(6) 0.0187(6) -0.0016(5) 0.0014(5) 0.0041(5)
    C4 0.0167(6) 0.0120(6) 0.0144(6) -0.0016(5) 0.0013(5) 0.0026(5)
    C5 0.0153(6) 0.0089(6) 0.0128(6) 0.0013(5) 0.0028(5) 0.0036(5)
    C6 0.0158(6) 0.0088(6) 0.0139(6) 0.0016(5) 0.0025(5) 0.0047(5)
    C7 0.0200(7) 0.0128(6) 0.0144(6) 0.0010(5) 0.0016(5) 0.0073(5)
    C8 0.0226(7) 0.0146(6) 0.0142(6) 0.0005(5) 0.0056(5) 0.0077(5)
    C11 0.0175(7) 0.0137(6) 0.0153(6) -0.0010(5) 0.0027(5) 0.0047(5)
    C12 0.0179(7) 0.0207(7) 0.0129(6) -0.0012(5) -0.0017(5) 0.0041(5)
    C13 0.0230(8) 0.0353(9) 0.0248(8) 0.0108(7) -0.0039(6) 0.0039(7)
    C21 0.0141(6) 0.0112(6) 0.0147(6) -0.0006(5) 0.0019(5) 0.0044(5)
    C22 0.0171(7) 0.0238(7) 0.0169(6) 0.0001(5) -0.0019(5) 0.0129(6)
    C23 0.0172(7) 0.0272(8) 0.0218(7) -0.0018(6) -0.0044(6) 0.0084(6)
    N1 0.0158(5) 0.0117(5) 0.0119(5) -0.0009(4) 0.0018(4) 0.0045(4)
    N2 0.0128(5) 0.0101(5) 0.0130(5) 0.0004(4) 0.0019(4) 0.0039(4)
    Cl1 0.01152(14) 0.01657(15) 0.01382(14) 0.00017(11) 0.00207(11) 0.00737(12)
    Cl2 0.02060(16) 0.00875(14) 0.01670(15) 0.00064(11) 0.00411(12) 0.00369(11)
    Ru1 0.01012(6) 0.00786(6) 0.00801(6) 0.00031(4) 0.00092(4) 0.00342(4)
_geom_special_details
;
All e.s.d.'s (except the e.s.d. in the dihedral angle between two l.s. planes)
are estimated using the full covariance matrix. The cell e.s.d.'s are taken
into account individually in the estimation of e.s.d.'s in distances, angles
and torsion angles; correlations between e.s.d.'s in cell parameters are only
used when they are defined by crystal symmetry. An approximate (isotropic)
treatment of cell e.s.d.'s is used for estimating e.s.d.'s involving l.s.
planes.
;
loop_
    _geom_bond_atom_site_label_1
    _geom_bond_atom_site_label_2
    _geom_bond_site_symmetry_2
    _geom_bond_distance
    _geom_bond_publ_flag
    C1 C2 . 1.386(2) ?
    C1 C8 . 1.524(2) ?
    C1 Ru1 . 2.2197(15) ?
    C1 H1 . 0.93 ?
    C2 C3 . 1.512(2) ?
    C2 Ru1 . 2.2278(19) ?
    C2 H2 . 0.93 ?
    C3 C4 . 1.543(2) ?
    C3 H3A . 0.97 ?
    C3 H3B . 0.97 ?
    C4 C5 . 1.522(2) ?
    C4 H4A . 0.97 ?
    C4 H4B . 0.97 ?
    C5 C6 . 1.386(2) ?
    C5 Ru1 . 2.2274(17) ?
    C5 H5 . 0.93 ?
    C6 C7 . 1.5140(19) ?
    C6 Ru1 . 2.2150(17) ?
    C6 H6 . 0.93 ?
    C7 C8 . 1.549(2) ?
    C7 H7A . 0.97 ?
    C7 H7B . 0.97 ?
    C8 H8A . 0.97 ?
    C8 H8B . 0.97 ?
    C11 N1 . 1.1368(19) ?
    C11 C12 . 1.465(2) ?
    C12 C13 . 1.523(2) ?
    C12 H12A . 0.97 ?
    C12 H12B . 0.97 ?
    C13 H13A . 0.96 ?
    C13 H13B . 0.96 ?
    C13 H13C . 0.96 ?
    C21 N2 . 1.1387(19) ?
    C21 C22 . 1.4639(19) ?
    C22 C23 . 1.529(2) ?
    C22 H22A . 0.97 ?
    C22 H22B . 0.97 ?
    C23 H23A . 0.96 ?
    C23 H23B . 0.96 ?
    C23 H23C . 0.96 ?
    N1 Ru1 . 2.0413(14) ?
    N2 Ru1 . 2.0356(14) ?
    Cl1 Ru1 . 2.4211(13) ?
    Cl2 Ru1 . 2.4231(14) ?
loop_
    _geom_angle_atom_site_label_1
    _geom_angle_atom_site_label_2
    _geom_angle_atom_site_label_3
    _geom_angle_site_symmetry_1
    _geom_angle_site_symmetry_3
    _geom_angle
    _geom_angle_publ_flag
    C2 C1 C8 . . 123.45(12) ?
    C2 C1 Ru1 . . 72.16(9) ?
    C8 C1 Ru1 . . 112.17(9) ?
    C2 C1 H1 . . 118.3 ?
    C8 C1 H1 . . 118.3 ?
    Ru1 C1 H1 . . 85.7 ?
    C1 C2 C3 . . 124.17(13) ?
    C1 C2 Ru1 . . 71.53(8) ?
    C3 C2 Ru1 . . 111.07(9) ?
    C1 C2 H2 . . 117.9 ?
    C3 C2 H2 . . 117.9 ?
    Ru1 C2 H2 . . 87.4 ?
    C2 C3 C4 . . 113.93(12) ?
    C2 C3 H3A . . 108.8 ?
    C4 C3 H3A . . 108.8 ?
    C2 C3 H3B . . 108.8 ?
    C4 C3 H3B . . 108.8 ?
    H3A C3 H3B . . 107.7 ?
    C5 C4 C3 . . 113.59(12) ?
    C5 C4 H4A . . 108.8 ?
    C3 C4 H4A . . 108.8 ?
    C5 C4 H4B . . 108.8 ?
    C3 C4 H4B . . 108.8 ?
    H4A C4 H4B . . 107.7 ?
    C6 C5 C4 . . 121.89(12) ?
    C6 C5 Ru1 . . 71.34(8) ?
    C4 C5 Ru1 . . 113.47(9) ?
    C6 C5 H5 . . 119.1 ?
    C4 C5 H5 . . 119.1 ?
    Ru1 C5 H5 . . 85.4 ?
    C5 C6 C7 . . 122.86(13) ?
    C5 C6 Ru1 . . 72.32(8) ?
    C7 C6 Ru1 . . 111.05(9) ?
    C5 C6 H6 . . 118.6 ?
    C7 C6 H6 . . 118.6 ?
    Ru1 C6 H6 . . 86.7 ?
    C6 C7 C8 . . 114.14(11) ?
    C6 C7 H7A . . 108.7 ?
    C8 C7 H7A . . 108.7 ?
    C6 C7 H7B . . 108.7 ?
    C8 C7 H7B . . 108.7 ?
    H7A C7 H7B . . 107.6 ?
    C1 C8 C7 . . 115.40(11) ?
    C1 C8 H8A . . 108.4 ?
    C7 C8 H8A . . 108.4 ?
    C1 C8 H8B . . 108.4 ?
    C7 C8 H8B . . 108.4 ?
    H8A C8 H8B . . 107.5 ?
    N1 C11 C12 . . 176.32(15) ?
    C11 C12 C13 . . 111.76(13) ?
    C11 C12 H12A . . 109.3 ?
    C13 C12 H12A . . 109.3 ?
    C11 C12 H12B . . 109.3 ?
    C13 C12 H12B . . 109.3 ?
    H12A C12 H12B . . 107.9 ?
    C12 C13 H13A . . 109.5 ?
    C12 C13 H13B . . 109.5 ?
    H13A C13 H13B . . 109.5 ?
    C12 C13 H13C . . 109.5 ?
    H13A C13 H13C . . 109.5 ?
    H13B C13 H13C . . 109.5 ?
    N2 C21 C22 . . 176.82(15) ?
    C21 C22 C23 . . 111.33(13) ?
    C21 C22 H22A . . 109.4 ?
    C23 C22 H22A . . 109.4 ?
    C21 C22 H22B . . 109.4 ?
    C23 C22 H22B . . 109.4 ?
    H22A C22 H22B . . 108 ?
    C22 C23 H23A . . 109.5 ?
    C22 C23 H23B . . 109.5 ?
    H23A C23 H23B . . 109.5 ?
    C22 C23 H23C . . 109.5 ?
    H23A C23 H23C . . 109.5 ?
    H23B C23 H23C . . 109.5 ?
    C11 N1 Ru1 . . 178.21(12) ?
    C21 N2 Ru1 . . 170.17(11) ?
    N2 Ru1 N1 . . 164.95(5) ?
    N2 Ru1 C6 . . 115.27(5) ?
    N1 Ru1 C6 . . 76.54(5) ?
    N2 Ru1 C1 . . 113.39(6) ?
    N1 Ru1 C1 . . 76.63(6) ?
    C6 Ru1 C1 . . 80.71(6) ?
    N2 Ru1 C5 . . 79.67(5) ?
    N1 Ru1 C5 . . 112.85(5) ?
    C6 Ru1 C5 . . 36.35(5) ?
    C1 Ru1 C5 . . 87.81(5) ?
    N2 Ru1 C2 . . 77.11(5) ?
    N1 Ru1 C2 . . 112.46(6) ?
    C6 Ru1 C2 . . 94.63(6) ?
    C1 Ru1 C2 . . 36.30(5) ?
    C5 Ru1 C2 . . 79.57(5) ?
    N2 Ru1 Cl1 . . 84.91(5) ?
    N1 Ru1 Cl1 . . 86.21(5) ?
    C6 Ru1 Cl1 . . 88.31(4) ?
    C1 Ru1 Cl1 . . 161.35(4) ?
    C5 Ru1 Cl1 . . 92.24(4) ?
    C2 Ru1 Cl1 . . 161.29(4) ?
    N2 Ru1 Cl2 . . 83.36(4) ?
    N1 Ru1 Cl2 . . 85.00(4) ?
    C6 Ru1 Cl2 . . 161.36(4) ?
    C1 Ru1 Cl2 . . 92.67(4) ?
    C5 Ru1 Cl2 . . 161.68(4) ?
    C2 Ru1 Cl2 . . 90.02(4) ?
    Cl1 Ru1 Cl2 . . 93.06(2) ?
loop_
    _geom_torsion_atom_site_label_1
    _geom_torsion_atom_site_label_2
    _geom_torsion_atom_site_label_3
    _geom_torsion_atom_site_label_4
    _geom_torsion_site_symmetry_1
    _geom_torsion_site_symmetry_2
    _geom_torsion_site_symmetry_3
    _geom_torsion_site_symmetry_4
    _geom_torsion
    _geom_torsion_publ_flag
    C8 C1 C2 C3 . . . . -1.8(2) ?
    Ru1 C1 C2 C3 . . . . 103.38(13) ?
    C8 C1 C2 Ru1 . . . . -105.22(13) ?
    C1 C2 C3 C4 . . . . -49.30(18) ?
    Ru1 C2 C3 C4 . . . . 32.14(15) ?
    C2 C3 C4 C5 . . . . -28.89(17) ?
    C3 C4 C5 C6 . . . . 93.14(16) ?
    C3 C4 C5 Ru1 . . . . 11.23(15) ?
    C4 C5 C6 C7 . . . . -2.5(2) ?
    Ru1 C5 C6 C7 . . . . 104.06(12) ?
    C4 C5 C6 Ru1 . . . . -106.56(12) ?
    C5 C6 C7 C8 . . . . -53.39(18) ?
    Ru1 C6 C7 C8 . . . . 28.63(14) ?
    C2 C1 C8 C7 . . . . 87.27(17) ?
    Ru1 C1 C8 C7 . . . . 4.58(15) ?
    C6 C7 C8 C1 . . . . -22.28(17) ?
    C5 C6 Ru1 N2 . . . . -12.53(9) ?
    C7 C6 Ru1 N2 . . . . -131.71(10) ?
    C5 C6 Ru1 N1 . . . . 177.40(9) ?
    C7 C6 Ru1 N1 . . . . 58.22(10) ?
    C5 C6 Ru1 C1 . . . . 99.03(9) ?
    C7 C6 Ru1 C1 . . . . -20.15(10) ?
    C7 C6 Ru1 C5 . . . . -119.18(14) ?
    C5 C6 Ru1 C2 . . . . 65.39(9) ?
    C7 C6 Ru1 C2 . . . . -53.79(10) ?
    C5 C6 Ru1 Cl1 . . . . -96.10(8) ?
    C7 C6 Ru1 Cl1 . . . . 144.72(9) ?
    C5 C6 Ru1 Cl2 . . . . 169.34(9) ?
    C7 C6 Ru1 Cl2 . . . . 50.16(18) ?
    C2 C1 Ru1 N2 . . . . 2.47(9) ?
    C8 C1 Ru1 N2 . . . . 122.09(10) ?
    C2 C1 Ru1 N1 . . . . 170.61(9) ?
    C8 C1 Ru1 N1 . . . . -69.77(10) ?
    C2 C1 Ru1 C6 . . . . -111.14(9) ?
    C8 C1 Ru1 C6 . . . . 8.48(10) ?
    C2 C1 Ru1 C5 . . . . -75.28(9) ?
    C8 C1 Ru1 C5 . . . . 44.33(10) ?
    C8 C1 Ru1 C2 . . . . 119.61(13) ?
    C2 C1 Ru1 Cl1 . . . . -165.82(9) ?
    C8 C1 Ru1 Cl1 . . . . -46.21(17) ?
    C2 C1 Ru1 Cl2 . . . . 86.39(8) ?
    C8 C1 Ru1 Cl2 . . . . -154.00(9) ?
    C6 C5 Ru1 N2 . . . . 168.49(9) ?
    C4 C5 Ru1 N2 . . . . -74.04(10) ?
    C6 C5 Ru1 N1 . . . . -2.75(9) ?
    C4 C5 Ru1 N1 . . . . 114.72(10) ?
    C4 C5 Ru1 C6 . . . . 117.46(13) ?
    C6 C5 Ru1 C1 . . . . -77.26(9) ?
    C4 C5 Ru1 C1 . . . . 40.21(10) ?
    C6 C5 Ru1 C2 . . . . -112.87(9) ?
    C4 C5 Ru1 C2 . . . . 4.60(10) ?
    C6 C5 Ru1 Cl1 . . . . 84.08(9) ?
    C4 C5 Ru1 Cl1 . . . . -158.46(9) ?
    C6 C5 Ru1 Cl2 . . . . -169.16(9) ?
    C4 C5 Ru1 Cl2 . . . . -51.69(17) ?
    C1 C2 Ru1 N2 . . . . -177.67(9) ?
    C3 C2 Ru1 N2 . . . . 61.93(10) ?
    C1 C2 Ru1 N1 . . . . -9.89(9) ?
    C3 C2 Ru1 N1 . . . . -130.28(10) ?
    C1 C2 Ru1 C6 . . . . 67.44(8) ?
    C3 C2 Ru1 C6 . . . . -52.95(11) ?
    C3 C2 Ru1 C1 . . . . -120.39(14) ?
    C1 C2 Ru1 C5 . . . . 100.66(9) ?
    C3 C2 Ru1 C5 . . . . -19.73(10) ?
    C1 C2 Ru1 Cl1 . . . . 165.87(9) ?
    C3 C2 Ru1 Cl1 . . . . 45.47(18) ?
    C1 C2 Ru1 Cl2 . . . . -94.49(8) ?
    C3 C2 Ru1 Cl2 . . . . 145.12(10) ?
_iucr_refine_instructions_details
;
TITL mo_11cn_hc10_0m in P1
CELL  0.71069   7.5930   8.8000  12.6580  108.156   96.281   90.536
ZERR     2.00   0.0050   0.0050   0.0050    0.005    0.005    0.005
LATT   1
SFAC  C    H    N    CL   RU
UNIT  28   44   4    4    2
MERG   2
FMAP   2
PLAN    5
LIST   4
acta
BOND $H
CONF
L.S.   4
WGHT    0.013200    0.653100
FVAR       0.21971
C1    1   -0.118888    0.240618    0.863815    11.00000    0.01444    0.01208 =
         0.01405    0.00432    0.00575   -0.00027
AFIX  43
H1    2   -0.077573    0.339362    0.914071    11.00000   -1.20000
AFIX   0
C2    1   -0.218292    0.237792    0.764616    11.00000    0.01182    0.01240 =
         0.01702    0.00508    0.00427   -0.00002
AFIX  43
H2    2   -0.242720    0.335227    0.753190    11.00000   -1.20000
AFIX   0
C3    1   -0.289564    0.086422    0.673779    11.00000    0.01328    0.01471 =
         0.01865    0.00409    0.00140   -0.00159
AFIX  23
H3A   2   -0.337550    0.114030    0.608251    11.00000   -1.20000
H3B   2   -0.386210    0.039980    0.699483    11.00000   -1.20000
AFIX   0
C4    1   -0.149825   -0.040400    0.639576    11.00000    0.01665    0.01195 =
         0.01438    0.00258    0.00131   -0.00158
AFIX  23
H4A   2   -0.153677   -0.112496    0.683779    11.00000   -1.20000
H4B   2   -0.180533   -0.102956    0.561567    11.00000   -1.20000
AFIX   0
C5    1    0.038408    0.030637    0.655080    11.00000    0.01527    0.00886 =
         0.01276    0.00363    0.00281    0.00133
AFIX  43
H5    2    0.078343    0.061563    0.597629    11.00000   -1.20000
AFIX   0
C6    1    0.151941    0.050539    0.752336    11.00000    0.01585    0.00876 =
         0.01389    0.00473    0.00248    0.00160
AFIX  43
H6    2    0.267172    0.090581    0.756538    11.00000   -1.20000
AFIX   0
C7    1    0.096573    0.009936    0.852063    11.00000    0.02000    0.01277 =
         0.01437    0.00726    0.00160    0.00101
AFIX  23
H7A   2    0.192857    0.042125    0.912648    11.00000   -1.20000
H7B   2    0.077594   -0.105242    0.831723    11.00000   -1.20000
AFIX   0
C8    1   -0.073687    0.090396    0.894908    11.00000    0.02257    0.01461 =
         0.01419    0.00767    0.00559    0.00049
AFIX  23
H8A   2   -0.172803    0.012885    0.865586    11.00000   -1.20000
H8B   2   -0.060795    0.117871    0.975846    11.00000   -1.20000
AFIX   0
C11   1    0.304312    0.358122    0.986077    11.00000    0.01753    0.01369 =
         0.01528    0.00471    0.00271   -0.00102
C12   1    0.414746    0.375686    1.091934    11.00000    0.01787    0.02072 =
         0.01291    0.00414   -0.00166   -0.00125
AFIX  23
H12A  2    0.338982    0.378832    1.149439    11.00000   -1.20000
H12B  2    0.483868    0.476249    1.114715    11.00000   -1.20000
AFIX   0
C13   1    0.539519    0.238683    1.081803    11.00000    0.02303    0.03529 =
         0.02483    0.00390   -0.00391    0.01083
AFIX 137
H13A  2    0.471555    0.140656    1.068666    11.00000   -1.50000
H13B  2    0.618449    0.259928    1.149902    11.00000   -1.50000
H13C  2    0.607207    0.229100    1.020456    11.00000   -1.50000
AFIX   0
C21   1   -0.128184    0.329058    0.528629    11.00000    0.01410    0.01115 =
         0.01468    0.00444    0.00190   -0.00064
C22   1   -0.223666    0.370272    0.435118    11.00000    0.01715    0.02382 =
         0.01691    0.01285   -0.00186    0.00013
AFIX  23
H22A  2   -0.163662    0.327744    0.368928    11.00000   -1.20000
H22B  2   -0.222818    0.485798    0.453026    11.00000   -1.20000
AFIX   0
C23   1   -0.415451    0.302910    0.410463    11.00000    0.01724    0.02722 =
         0.02179    0.00839   -0.00442   -0.00184
AFIX 137
H23A  2   -0.416668    0.188081    0.383986    11.00000   -1.50000
H23B  2   -0.478063    0.340962    0.354265    11.00000   -1.50000
H23C  2   -0.472020    0.337401    0.477661    11.00000   -1.50000
AFIX   0
N1    3    0.220160    0.335934    0.902254    11.00000    0.01581    0.01165 =
         0.01194    0.00452    0.00178   -0.00092
N2    3   -0.059837    0.300289    0.604335    11.00000    0.01278    0.01015 =
         0.01303    0.00395    0.00185    0.00043
CL1   4    0.335147    0.326225    0.675909    11.00000    0.01152    0.01657 =
         0.01382    0.00737    0.00207    0.00017
CL2   4    0.016182    0.574533    0.814559    11.00000    0.02060    0.00875 =
         0.01670    0.00369    0.00411    0.00064
RU1   5    0.065082    0.290208    0.752556    11.00000    0.01012    0.00786 =
         0.00801    0.00342    0.00092    0.00031
HKLF    4
REM  mo_11cn_hc10_0m in P1
REM R1 =  0.0165 for   3911 Fo > 4sig(Fo)  and  0.0167 for all   3949 data
REM    174 parameters refined using      0 restraints
END
WGHT      0.0127      0.6475
REM Highest difference peak  0.553,  deepest hole -0.621,  1-sigma level  0.064
Q1    1   0.0982  0.0029  0.5855  11.00000  0.05    0.55
Q2    1   0.2816  0.0336  0.7469  11.00000  0.05    0.55
Q3    1  -0.1314  0.3489  0.9311  11.00000  0.05    0.51
Q4    1  -0.3031  0.3246  0.7589  11.00000  0.05    0.43
Q5    1  -0.0499 -0.0116  0.6461  11.00000  0.05    0.42
;
