# Supplementary material for: Dichlorido(η4-cyclo­octa-1,5-diene)bis­(propane­nitrile-κN)ruthenium(II)
Source: Acta Crystallogr Sect E Struct Rep Online. 2011 Sep 14;67(Pt 10):m1336. doi: 10.1107/S1600536811035379 (PMC3201259; doi:10.1107/S1600536811035379)
Supplement: Supplementary file 2 [file e-67-m1336-Isup2.hkl]

#
# h,k,l, Fc-squared, Fo-squared, sigma(Fo-squared) and status flag
#
data_I
_shelx_title ' mo_11cn_hc10_0m in P1'
_shelx_refln_list_code          4
_shelx_F_calc_maximum      149.16
_exptl_crystal_F_000       396.00
_reflns_d_resolution_high  0.7485
 
loop_
 _symmetry_equiv_pos_as_xyz
 'x, y, z'
 '-x, -y, -z'
 
_cell_length_a     7.5930
_cell_length_b     8.8000
_cell_length_c    12.6580
_cell_angle_alpha 108.156
_cell_angle_beta   96.281
_cell_angle_gamma  90.536
 
_shelx_F_squared_multiplier     1.000
 
loop_
 _refln_index_h
 _refln_index_k
 _refln_index_l
 _refln_F_squared_calc
 _refln_F_squared_meas
 _refln_F_squared_sigma
 _refln_observed_status
   2   0   0     3471.01     3481.41     46.93 o
   3   0   0     1848.25     1749.92     28.81 o
   4   0   0       21.48       32.00      0.84 o
   5   0   0      409.21      475.57      8.15 o
   6   0   0      423.33      422.30      9.43 o
   7   0   0     1130.10     1076.32     22.56 o
   8   0   0     1267.21     1245.94     41.37 o
   9   0   0       68.89       70.13      3.52 o
  10   0   0      254.79      248.62      8.50 o
 -10   1   0      314.29      319.73      8.05 o
  -9   1   0      697.04      649.68     16.08 o
  -8   1   0       47.47       44.13      2.33 o
  -7   1   0      780.39      722.67     17.29 o
  -6   1   0      537.05      556.73     11.29 o
  -5   1   0        9.12       13.17      0.81 o
  -4   1   0     2011.66     1959.74     32.02 o
  -3   1   0       33.61       58.30      1.20 o
  -2   1   0       82.57      111.43      2.07 o
  -1   1   0      876.17      805.65     13.83 o
   0   1   0     1180.04     1201.53     18.99 o
   1   1   0      425.20      454.25      5.82 o
   2   1   0      994.69      944.57     21.04 o
   3   1   0     4830.41     4714.17     95.86 o
   4   1   0     7026.96     6736.65    136.59 o
   5   1   0      828.72      867.97     12.55 o
   6   1   0      803.70      876.12     23.22 o
   7   1   0      123.74      133.67      3.15 o
   8   1   0      239.57      250.14      7.09 o
   9   1   0       73.92       72.17      4.35 o
  -9   2   0      913.82      933.83     22.34 o
  -8   2   0     2677.41     2727.40     61.75 o
  -7   2   0     1325.47     1349.67     31.18 o
  -6   2   0      786.87      740.06     13.60 o
  -5   2   0      302.26      270.36      4.55 o
  -4   2   0      909.19      952.16     18.53 o
  -3   2   0      779.78      739.43     19.69 o
  -2   2   0       27.28       41.38      1.05 o
  -1   2   0     2089.01     2095.66     27.90 o
   0   2   0     6192.08     6186.19     97.61 o
   1   2   0      565.69      637.58      8.10 o
   2   2   0     2220.96     2229.14     30.35 o
   3   2   0        1.74        2.04      0.51 o
   4   2   0     3094.49     2998.93     37.37 o
   5   2   0     1165.96     1275.87     20.77 o
   6   2   0     1583.23     1585.93     27.55 o
   7   2   0     2641.09     2638.35     48.85 o
   8   2   0      282.16      284.59      7.87 o
   9   2   0       70.57       71.98      3.14 o
  -9   3   0        0.24        3.65      1.29 o
  -8   3   0      825.11      809.81     19.33 o
  -7   3   0     1829.80     1914.15     57.34 o
  -6   3   0     1957.56     1908.33     70.26 o
  -5   3   0     3325.42     3560.42     65.36 o
  -4   3   0     6503.38     6346.40     95.66 o
  -3   3   0       14.70       12.44      0.45 o
  -2   3   0      212.72      230.50      3.31 o
  -1   3   0     2156.91     2190.30     32.87 o
   1   3   0     2317.61     2304.89     30.37 o
   2   3   0     1398.36     1259.37     17.95 o
   3   3   0     2455.03     2446.78     32.34 o
   4   3   0     1481.16     1431.11     19.46 o
   5   3   0      236.81      218.02      3.48 o
   6   3   0      153.11      161.99      3.42 o
   7   3   0      244.47      251.16      5.64 o
   8   3   0      842.82      872.94     17.07 o
   9   3   0      236.13      230.67      6.84 o
  -9   4   0      229.93      221.86      4.88 o
  -8   4   0      414.75      434.13      8.18 o
  -7   4   0       67.43       66.96      2.27 o
  -6   4   0       70.24       62.50      1.66 o
  -5   4   0       57.69       67.28      1.53 o
  -4   4   0     1559.11     1563.22     20.83 o
  -3   4   0      609.42      582.18      7.94 o
  -2   4   0     4167.89     4088.94     61.05 o
  -1   4   0     6742.33     7076.53    133.99 o
   0   4   0      403.77      459.74      6.20 o
   1   4   0       27.12       17.66      0.52 o
   2   4   0        1.60        3.92      0.31 o
   3   4   0     2114.44     2132.54     32.20 o
   4   4   0     3138.53     3127.65     42.57 o
   5   4   0     1042.49     1084.26     15.68 o
   6   4   0     2379.99     2455.05     45.51 o
   7   4   0     1953.57     1961.11     36.65 o
   8   4   0       28.41       32.31      1.63 o
   9   4   0      205.55      215.06      6.47 o
  -9   5   0      482.56      502.89     10.50 o
  -8   5   0     2126.61     2201.51     36.55 o
  -7   5   0     1080.21     1073.24     18.25 o
  -6   5   0      979.47      918.32     13.47 o
  -5   5   0     1589.61     1588.52     20.93 o
  -4   5   0      327.30      357.27      4.73 o
  -3   5   0        8.59       12.99      0.59 o
  -2   5   0      322.38      338.35      5.41 o
  -1   5   0     1923.26     1775.57     28.15 o
   0   5   0     3467.04     3371.32     48.65 o
   1   5   0      476.23      456.30      6.47 o
   2   5   0     2690.19     2650.39     48.93 o
   3   5   0     1237.82     1302.69     19.57 o
   4   5   0      222.18      215.73      3.54 o
   5   5   0      628.71      617.19     10.09 o
   6   5   0      630.33      631.71     12.48 o
   7   5   0     1904.15     1877.94     35.27 o
   8   5   0      835.83      859.22     16.89 o
  -8   6   0      157.87      169.17      6.01 o
  -7   6   0      264.46      268.71      5.86 o
  -6   6   0      317.31      325.65      6.71 o
  -5   6   0     1607.17     1643.45     29.34 o
  -4   6   0     2956.83     2814.97     52.55 o
  -3   6   0      647.35      628.23      9.88 o
  -2   6   0     2219.09     2287.95     39.00 o
  -1   6   0     1020.34      971.29     16.81 o
   0   6   0        1.84        3.40      0.65 o
   1   6   0      116.41      122.26      2.08 o
   2   6   0        5.73        6.44      0.54 o
   3   6   0      522.93      538.44     10.07 o
   4   6   0      277.22      262.99      4.98 o
   5   6   0      286.11      271.20      5.72 o
   6   6   0      562.96      565.19     13.06 o
   7   6   0       41.78       43.54      1.90 o
   8   6   0      559.17      587.53     18.95 o
  -8   7   0      942.68      985.65     36.87 o
  -7   7   0      105.56      111.97      4.01 o
  -6   7   0      196.93      220.92      4.60 o
  -5   7   0       20.56       22.79      1.12 o
  -4   7   0      541.72      564.90     10.79 o
  -3   7   0     1051.11     1073.54     21.42 o
  -2   7   0     3852.78     3986.75     76.40 o
  -1   7   0     6964.29     7057.37    110.96 o
   0   7   0     1522.70     1559.19     24.77 o
   1   7   0      851.22      863.31     17.01 o
   2   7   0     2159.98     2148.87     42.58 o
   3   7   0      484.94      473.30     11.30 o
   4   7   0      103.06      100.75      3.19 o
   5   7   0       12.92       16.90      1.34 o
   6   7   0      648.04      676.25     19.46 o
   7   7   0     1104.38     1104.79     30.78 o
  -7   8   0       48.40       45.16      3.94 o
  -6   8   0        8.30        4.14      1.66 o
  -5   8   0      805.97      792.85     27.65 o
  -4   8   0      573.25      568.46     15.74 o
  -3   8   0      145.93      142.11      3.74 o
  -2   8   0      431.37      462.05      9.73 o
  -1   8   0      137.05      125.18      2.59 o
   0   8   0     1106.45     1125.65     22.13 o
   1   8   0     1523.62     1559.54     50.86 o
   2   8   0     3342.31     3384.86     66.68 o
   3   8   0     3136.27     3155.30     98.81 o
   4   8   0      579.69      597.05     24.96 o
   5   8   0      518.41      536.29     23.30 o
   6   8   0      202.22      215.23     10.15 o
  -6   9   0      225.97      231.39     10.15 o
  -5   9   0        0.56        1.33      1.24 o
  -4   9   0       46.10       43.43      3.21 o
  -3   9   0       27.72       24.29      1.68 o
  -2   9   0      767.82      768.21     15.68 o
  -1   9   0      599.68      609.06     12.57 o
   0   9   0       39.93       38.95      2.49 o
   1   9   0      248.52      256.51      6.22 o
   2   9   0       81.60       78.08      3.36 o
   3   9   0      129.32      132.03      4.83 o
   4   9   0      163.64      169.21      8.08 o
   5   9   0      154.61      165.93      8.49 o
  -4  10   0      114.75      108.80      4.16 o
  -3  10   0       45.93       40.65      1.94 o
  -2  10   0       26.89       31.81      2.12 o
  -1  10   0      529.72      537.29     14.43 o
   0  10   0      371.34      351.63     10.11 o
   1  10   0      480.40      442.74     12.30 o
   2  10   0     1761.80     1737.52     42.89 o
   3  10   0     1229.02     1215.88     43.71 o
   4  10   0       65.91       67.12      5.18 o
  -2  11   0      938.96      970.68     24.88 o
  -1  11   0      171.25      191.28     10.67 o
   0  11   0       11.23       15.11      1.86 o
   1  11   0       24.60       23.51      2.14 o
  -2 -11   1     1941.21     1970.67     52.10 o
  -1 -11   1     1270.76     1266.85     31.92 o
   0 -11   1      442.24      427.12     12.01 o
   1 -11   1     1259.34     1273.85     31.92 o
   2 -11   1      416.51      408.48     11.50 o
  -4 -10   1       61.29       53.65      3.00 o
  -3 -10   1      251.62      252.90      7.91 o
  -2 -10   1        2.07        3.99      1.45 o
  -1 -10   1      742.92      753.50     15.98 o
   0 -10   1      137.79      143.48      4.04 o
   1 -10   1     1157.02     1162.22     23.79 o
   2 -10   1     2628.75     2608.36     51.78 o
   3 -10   1      831.50      836.87     16.98 o
   4 -10   1      532.83      541.61     14.24 o
   5 -10   1      251.22      253.25      7.83 o
  -5  -9   1       38.72       45.59      2.78 o
  -4  -9   1       78.44       79.28      4.14 o
  -3  -9   1      612.24      575.54     15.31 o
  -2  -9   1     1359.56     1343.37     27.26 o
  -1  -9   1      276.27      255.54      6.10 o
   0  -9   1      384.78      361.35      8.09 o
   1  -9   1      134.96      129.38      2.96 o
   2  -9   1      613.94      608.11     10.90 o
   3  -9   1      609.64      605.99     10.96 o
   4  -9   1      229.66      224.75      6.73 o
   5  -9   1     1502.93     1523.58     36.79 o
   6  -9   1      790.62      709.28     24.86 o
  -6  -8   1     1374.86     1452.11     50.13 o
  -5  -8   1      168.60      195.04      6.44 o
  -4  -8   1       36.58       38.30      2.33 o
  -3  -8   1       75.09       81.88      2.70 o
  -2  -8   1      320.65      320.83      7.29 o
  -1  -8   1      262.08      262.79      6.10 o
   0  -8   1       33.40       42.75      1.34 o
   1  -8   1     3291.27     3362.78     55.75 o
   2  -8   1     1421.63     1423.58     27.88 o
   3  -8   1      114.02      112.38      4.03 o
   4  -8   1      478.23      500.60     10.08 o
   5  -8   1        4.02        3.00      1.03 o
   6  -8   1      176.14      184.30     10.46 o
   7  -8   1      249.29      259.56     11.19 o
  -7  -7   1       94.16       87.42      5.39 o
  -6  -7   1      356.54      362.51     14.50 o
  -5  -7   1     1379.94     1336.46     33.15 o
  -4  -7   1      910.99      907.10     18.77 o
  -3  -7   1     3976.81     3993.26     78.30 o
  -2  -7   1     2499.25     2488.49     49.04 o
  -1  -7   1      299.37      320.27      5.81 o
   0  -7   1      616.93      689.66     11.14 o
   1  -7   1      427.33      406.81      8.39 o
   2  -7   1     1592.72     1582.04     30.79 o
   3  -7   1     1337.38     1327.72     26.14 o
   4  -7   1     2008.64     2006.19     39.25 o
   5  -7   1     2609.05     2546.52     63.80 o
   6  -7   1      431.74      436.89      8.17 o
   7  -7   1      216.24      209.48      6.61 o
   8  -7   1      259.00      251.66      6.12 o
  -8  -6   1      230.22      223.78      6.72 o
  -7  -6   1     1026.59     1018.55     22.54 o
  -6  -6   1      857.60      862.40     15.25 o
  -5  -6   1       93.98       89.23      2.94 o
  -4  -6   1       65.82       71.39      2.02 o
  -3  -6   1      572.36      562.47     10.35 o
  -2  -6   1      924.64      925.67     16.40 o
  -1  -6   1       16.27       11.30      1.54 o
   0  -6   1      656.98      586.66      9.44 o
   1  -6   1     2777.11     2770.21     52.93 o
   2  -6   1       22.94       20.17      0.99 o
   3  -6   1       38.61       38.10      1.24 o
   4  -6   1        7.01       10.42      0.72 o
   5  -6   1     1355.83     1359.16     23.78 o
   6  -6   1     1473.19     1488.83     29.99 o
   7  -6   1     1528.12     1543.51     48.53 o
   8  -6   1     2591.12     2602.55     62.97 o
  -8  -5   1        0.66        1.94      0.71 o
  -7  -5   1      519.64      554.71     11.18 o
  -6  -5   1     2072.34     2188.69     35.24 o
  -5  -5   1     1025.20     1027.82     14.80 o
  -4  -5   1      714.61      726.23     10.52 o
  -3  -5   1     4299.72     4283.30     68.26 o
  -2  -5   1      872.77      849.55     15.00 o
  -1  -5   1      545.27      521.24     10.23 o
   0  -5   1      239.58      191.46      3.24 o
   1  -5   1     3809.57     3888.62     75.13 o
   2  -5   1      725.73      710.81     14.78 o
   3  -5   1      276.62      252.48      4.40 o
   4  -5   1      654.64      667.90     10.83 o
   5  -5   1      396.74      394.85      5.67 o
   6  -5   1       98.56       88.98      2.06 o
   7  -5   1       86.68       90.73      3.11 o
   8  -5   1      319.54      321.16      8.41 o
   9  -5   1      895.99      911.16     17.90 o
  -9  -4   1      811.93      793.48     19.25 o
  -8  -4   1      475.56      476.31      9.88 o
  -7  -4   1      683.87      691.61     13.63 o
  -6  -4   1        2.06        4.21      0.65 o
  -5  -4   1      659.88      643.27     10.38 o
  -4  -4   1     1026.29     1089.50     19.70 o
  -3  -4   1     9800.05     9951.23    139.85 o
  -2  -4   1     5618.66     5542.65     89.30 o
  -1  -4   1     7233.35     7396.00    203.69 o
   0  -4   1    12303.36    12623.34    307.58 o
   1  -4   1     3695.21     3376.87    152.15 o
   2  -4   1      464.05      474.23      7.57 o
   3  -4   1      386.65      394.84      5.89 o
   4  -4   1      147.37      185.26      2.82 o
   5  -4   1     2183.23     2304.55     32.93 o
   6  -4   1      280.92      278.37      5.07 o
   7  -4   1      617.63      623.91     14.91 o
   8  -4   1     1574.51     1607.38     31.41 o
   9  -4   1       49.51       54.76      2.27 o
  -9  -3   1       11.06       11.08      1.42 o
  -8  -3   1       24.39       33.12      1.58 o
  -7  -3   1     1010.45      995.31     19.09 o
  -6  -3   1      943.47      955.27     14.62 o
  -5  -3   1      115.41      121.05      2.25 o
  -4  -3   1      441.28      448.95      8.70 o
  -3  -3   1        3.23        4.62      0.72 o
  -2  -3   1      844.75      737.49      9.72 o
  -1  -3   1       51.19       28.80      0.67 o
   0  -3   1     2383.23     2352.87     57.57 o
   2  -3   1     1196.43     1162.51     18.07 o
   3  -3   1     2035.64     1964.59     26.00 o
   4  -3   1     2625.36     2609.35     46.94 o
   5  -3   1      268.20      279.60      4.68 o
   6  -3   1      117.45      107.89      3.04 o
   7  -3   1      143.39      160.54      6.15 o
   8  -3   1     1342.30     1379.01     31.81 o
   9  -3   1      479.37      514.86     13.11 o
  -9  -2   1      692.98      740.44     19.52 o
  -8  -2   1     1008.64     1020.78     19.66 o
  -7  -2   1      838.60      794.64     17.13 o
  -6  -2   1       39.63       58.82      1.70 o
  -5  -2   1      104.45      112.00      2.01 o
  -4  -2   1       75.79       62.43      1.35 o
  -3  -2   1     4897.51     4699.47     95.23 o
  -2  -2   1      817.90      767.85     10.11 o
  -1  -2   1     5831.48     5444.94    102.40 o
   0  -2   1      482.73      491.36     16.36 o
   1  -2   1     1774.94     1764.44     30.34 o
   2  -2   1      192.11      189.43      2.94 o
   3  -2   1     1015.37      947.16     18.02 o
   4  -2   1     3284.84     3185.15     60.45 o
   5  -2   1     3497.93     3507.13     54.60 o
   6  -2   1      686.66      741.62     13.59 o
   7  -2   1     1501.77     1551.07     35.45 o
   8  -2   1      195.60      198.38      5.87 o
   9  -2   1      288.32      296.87      8.25 o
 -10  -1   1      292.69      298.61      7.99 o
  -9  -1   1      674.37      682.66     13.66 o
  -8  -1   1      858.11      825.58     19.86 o
  -7  -1   1     3412.03     3311.10    103.47 o
  -6  -1   1      913.48      982.92     24.75 o
  -5  -1   1      839.26      899.41     12.98 o
  -4  -1   1     1250.31     1221.65     17.18 o
  -3  -1   1      989.75     1048.45     27.00 o
  -2  -1   1      250.70      223.55      3.46 o
  -1  -1   1     5386.62     5198.13     70.50 o
   1  -1   1     7926.02     7867.93    270.74 o
   2  -1   1      107.77       91.27      1.97 o
   3  -1   1     2815.88     2628.52     57.30 o
   4  -1   1      738.81      649.77     13.30 o
   5  -1   1      817.42      883.65     14.69 o
   6  -1   1      148.15      141.14      3.26 o
   7  -1   1      369.33      377.55      9.62 o
   8  -1   1     1841.31     1811.01     66.19 o
   9  -1   1      198.21      201.36      6.14 o
 -10   0   1      294.68      288.22      8.76 o
  -9   0   1       57.65       53.83      2.39 o
  -8   0   1       96.99      106.75      3.84 o
  -7   0   1      682.97      665.43     19.25 o
  -6   0   1     1929.83     1834.18     41.45 o
  -5   0   1     1473.77     1425.24     34.19 o
  -4   0   1     3425.09     3391.11     47.47 o
  -3   0   1     5113.41     5084.92     98.55 o
  -2   0   1      194.34      220.67      3.53 o
  -1   0   1     2103.76     2158.00     31.71 o
   0   0   1       36.62       37.89      2.36 o
   1   0   1     2550.26     2650.62     43.69 o
   2   0   1     2822.07     2779.05     46.80 o
   3   0   1     4622.19     4423.59     72.17 o
   4   0   1     6740.79     6903.82     97.38 o
   5   0   1     1767.36     1759.82     32.29 o
   6   0   1     1001.21     1034.72     23.30 o
   7   0   1      959.61      976.28     24.51 o
   8   0   1       43.63       38.94      2.19 o
   9   0   1       16.01       13.35      1.68 o
 -10   1   1      383.23      402.19      9.72 o
  -9   1   1      425.39      433.00     10.06 o
  -8   1   1     1166.88     1154.87     26.91 o
  -7   1   1     3110.25     3060.17     61.78 o
  -6   1   1      391.35      361.13      8.16 o
  -5   1   1      770.44      702.09     11.92 o
  -4   1   1      149.25      163.04      2.65 o
  -3   1   1      307.27      319.15      5.45 o
  -2   1   1       52.02       44.59      1.35 o
   0   1   1    11748.21    10722.86    368.73 o
   1   1   1     1082.95     1023.69     17.75 o
   2   1   1       42.94       40.55      0.88 o
   3   1   1      340.58      385.27      5.06 o
   4   1   1     1517.49     1463.87     24.55 o
   5   1   1     4118.67     4269.89     87.55 o
   6   1   1     2201.66     2297.28     42.54 o
   7   1   1     3959.00     3967.77     88.44 o
   8   1   1     1829.15     1801.22     94.12 o
   9   1   1       46.47       45.19      2.78 o
 -10   2   1       32.11       24.68      2.48 o
  -9   2   1       15.07       14.78      1.47 o
  -8   2   1      101.74      104.63      3.11 o
  -7   2   1     2405.95     2338.89     53.01 o
  -6   2   1      716.93      766.83     14.10 o
  -5   2   1     1526.59     1511.03     28.80 o
  -4   2   1     4669.02     4605.46     72.16 o
  -3   2   1     1623.21     1605.09     23.61 o
  -2   2   1        4.63        8.99      0.53 o
  -1   2   1       24.47       27.17      0.68 o
   0   2   1       68.20       82.30      2.44 o
   1   2   1       17.00       39.99      1.09 o
   2   2   1      707.70      847.29     12.62 o
   3   2   1      684.89      624.76      9.50 o
   4   2   1     1474.56     1385.73     20.45 o
   5   2   1      106.16      113.39      2.25 o
   6   2   1       15.20       22.21      1.09 o
   7   2   1      114.50      123.78      3.24 o
   8   2   1      937.74      932.40     22.22 o
   9   2   1      398.56      393.56     10.56 o
  -9   3   1      164.77      170.50      4.55 o
  -8   3   1      490.68      515.04     12.73 o
  -7   3   1       49.31       62.20      2.14 o
  -6   3   1      537.78      506.80     11.84 o
  -5   3   1      417.05      433.03      6.90 o
  -4   3   1     3242.22     3202.05     48.29 o
  -3   3   1     5387.32     5156.98     63.01 o
  -2   3   1     9115.62     9391.55    114.53 o
  -1   3   1    11967.61    12815.39    194.25 o
   0   3   1     7988.71     8174.05    104.92 o
   1   3   1     1335.27     1453.41     19.15 o
   2   3   1      296.24      307.44      4.01 o
   3   3   1      310.56      334.28      5.29 o
   4   3   1     2534.89     2571.05     34.52 o
   5   3   1      523.56      557.01      9.82 o
   6   3   1     1202.54     1228.23     23.27 o
   7   3   1     1541.68     1560.93     29.51 o
   8   3   1       20.02       21.40      1.35 o
   9   3   1       12.34       11.66      1.48 o
  -9   4   1       20.41       21.35      1.41 o
  -8   4   1      423.84      455.60      8.52 o
  -7   4   1     1385.00     1330.14     22.36 o
  -6   4   1      168.73      150.81      2.97 o
  -5   4   1     1273.27     1258.99     19.04 o
  -4   4   1      802.89      839.69     10.58 o
  -3   4   1        7.42       12.65      0.56 o
  -2   4   1      628.40      629.41      8.93 o
  -1   4   1     4221.86     4167.45     53.83 o
   0   4   1    10555.11    10535.48    127.51 o
   1   4   1     3332.30     3302.62     39.92 o
   2   4   1     2201.50     2123.54     28.53 o
   3   4   1     4541.27     4456.26     69.36 o
   4   4   1      967.33     1003.21     13.89 o
   5   4   1       63.18       67.39      1.71 o
   6   4   1        0.68        1.51      0.63 o
   7   4   1      591.86      596.78     12.04 o
   8   4   1      518.14      538.86     11.14 o
   9   4   1      252.59      241.08      7.09 o
  -9   5   1      879.10      917.29     20.28 o
  -8   5   1      660.88      661.49     11.90 o
  -7   5   1       13.06       13.78      1.02 o
  -6   5   1        0.28        1.83      0.44 o
  -5   5   1        0.69        3.12      0.57 o
  -4   5   1      783.68      787.29      9.94 o
  -3   5   1      568.99      576.97      7.77 o
  -2   5   1      313.80      297.63      4.13 o
  -1   5   1      531.04      478.41      7.47 o
   0   5   1      780.04      804.76     11.30 o
   1   5   1       15.48       27.08      0.63 o
   2   5   1        3.72        4.92      0.55 o
   3   5   1     1288.01     1294.19     21.81 o
   4   5   1     2347.65     2280.57     32.19 o
   5   5   1      417.79      430.08      7.33 o
   6   5   1     1531.01     1522.73     28.70 o
   7   5   1      127.47      135.48      3.61 o
   8   5   1       28.92       29.93      1.63 o
  -8   6   1     1617.15     1709.92     32.80 o
  -7   6   1     1115.65     1138.45     21.58 o
  -6   6   1      667.55      695.37     14.06 o
  -5   6   1     1046.55     1044.37     15.08 o
  -4   6   1       33.15       38.74      2.09 o
  -3   6   1      489.58      525.75      8.38 o
  -2   6   1     1241.93     1356.33     20.60 o
  -1   6   1     2965.15     3094.97     46.11 o
   0   6   1     3598.61     3626.73     47.46 o
   1   6   1      528.13      550.27      7.86 o
   2   6   1     1578.94     1590.42     24.55 o
   3   6   1      388.86      403.48      7.11 o
   4   6   1      258.18      257.00      4.88 o
   5   6   1      122.78      129.63      2.90 o
   6   6   1      244.58      253.92      6.55 o
   7   6   1      835.32      870.11     19.65 o
   8   6   1      275.07      298.62      7.74 o
  -8   7   1       51.12       55.23      2.66 o
  -7   7   1      461.28      434.77     15.67 o
  -6   7   1      197.91      190.12      6.83 o
  -5   7   1     1014.14     1026.23     20.04 o
  -4   7   1     1988.90     1951.00     37.05 o
  -3   7   1      329.32      333.73      6.12 o
  -2   7   1      174.16      188.19      3.98 o
  -1   7   1       23.42       23.16      0.96 o
   0   7   1      512.75      536.33      8.88 o
   1   7   1      940.54      945.33     15.30 o
   2   7   1      848.31      830.80     18.53 o
   3   7   1     2707.39     2725.83     58.73 o
   4   7   1     1825.78     1833.04     39.19 o
   5   7   1      837.24      800.35     28.28 o
   6   7   1     1043.54      998.46     39.77 o
   7   7   1       22.05       22.63      2.20 o
  -7   8   1      168.41      169.15      4.98 o
  -6   8   1      221.47      222.43      6.03 o
  -5   8   1      263.40      258.73      6.54 o
  -4   8   1       15.02       17.57      1.53 o
  -3   8   1      520.91      505.55     13.00 o
  -2   8   1      881.52      852.67     17.31 o
  -1   8   1     1333.89     1317.94     21.29 o
   0   8   1      796.10      813.46     16.37 o
   1   8   1       82.67       83.34      7.15 o
   2   8   1      479.25      471.68     18.02 o
   3   8   1      456.41      426.63     11.79 o
   4   8   1     1177.14     1130.38     41.74 o
   5   8   1      816.60      803.58     34.90 o
   6   8   1     1597.06     1557.08     42.51 o
  -6   9   1      645.79      653.55     23.41 o
  -5   9   1     1790.45     1761.59     56.97 o
  -4   9   1     1108.83     1116.93     36.46 o
  -3   9   1       86.66       78.64      3.21 o
  -2   9   1      446.58      447.08     11.59 o
  -1   9   1       39.26       42.05      3.52 o
   0   9   1      150.27      156.19      7.25 o
   1   9   1       41.20       40.60      3.11 o
   2   9   1      535.90      523.31     14.21 o
   3   9   1      459.07      487.48     13.47 o
   4   9   1        3.14        7.66      2.07 o
   5   9   1        0.62        3.11      1.66 o
  -4  10   1     1222.38     1274.99     46.82 o
  -3  10   1     1048.94     1100.60     27.14 o
  -2  10   1     1191.79     1287.22     46.61 o
  -1  10   1     1325.64     1367.60     49.30 o
   0  10   1      332.69      340.55     14.09 o
   1  10   1       86.82       81.61      5.08 o
   2  10   1       90.68       85.07      6.84 o
   3  10   1      163.24      161.16      8.49 o
  -2 -11   2      268.20      275.91      8.48 o
  -1 -11   2        0.16        2.32      0.78 o
   0 -11   2       32.88       33.08      1.72 o
   1 -11   2      304.74      292.23      7.05 o
   2 -11   2     1748.24     1796.03     36.21 o
   3 -11   2      891.01      879.14     32.32 o
  -4 -10   2      199.22      197.33     10.15 o
  -3 -10   2      113.02      110.96      4.30 o
  -2 -10   2      933.63      933.92     19.45 o
  -1 -10   2      305.27      299.68      8.14 o
   0 -10   2      127.60      123.66      3.53 o
   1 -10   2      112.32      108.55      3.18 o
   2 -10   2      238.61      244.90      6.34 o
   3 -10   2      460.40      469.32      8.79 o
   4 -10   2      628.35      636.12     16.29 o
   5 -10   2     1634.93     1676.04     40.36 o
  -6  -9   2     1444.73     1475.52     51.37 o
  -5  -9   2     1155.44     1157.33     32.52 o
  -4  -9   2      457.34      435.31     12.08 o
  -3  -9   2      738.96      741.78     15.67 o
  -2  -9   2       13.74       13.09      1.13 o
  -1  -9   2       30.25       32.46      1.53 o
   0  -9   2       41.68       42.34      1.65 o
   1  -9   2      616.66      595.69     10.53 o
   2  -9   2     1292.23     1282.79     21.87 o
   3  -9   2       64.07       65.67      1.94 o
   4  -9   2       17.31       19.64      1.30 o
   5  -9   2      109.90      109.27      4.10 o
   6  -9   2      274.14      276.31      8.39 o
  -7  -8   2       39.86       38.32      4.14 o
  -6  -8   2      270.67      271.17      8.42 o
  -5  -8   2     1762.18     1749.25     42.96 o
  -4  -8   2     1467.55     1454.16     29.48 o
  -3  -8   2     2167.20     2216.58     44.06 o
  -2  -8   2     4190.09     4161.89     81.49 o
  -1  -8   2     2379.90     2385.83     47.05 o
   0  -8   2     1223.45     1253.85     21.11 o
   1  -8   2      233.88      226.05      4.42 o
   2  -8   2      284.56      289.03      5.48 o
   3  -8   2       51.75       50.62      1.58 o
   4  -8   2      103.89      104.56      4.38 o
   5  -8   2     1024.06      999.79     24.61 o
   6  -8   2      598.12      606.97     20.51 o
   7  -8   2      128.55      130.84      5.16 o
  -7  -7   2      279.39      287.32     12.22 o
  -6  -7   2      483.16      482.28     19.78 o
  -5  -7   2       36.79       36.63      2.49 o
  -4  -7   2      116.63      103.45      3.06 o
  -3  -7   2      103.98       98.97      2.86 o
  -2  -7   2     1718.84     1647.39     32.71 o
  -1  -7   2      964.38      920.16     15.53 o
   0  -7   2     2322.30     2345.86     33.20 o
   1  -7   2     3253.93     3335.74     55.09 o
   2  -7   2     1330.67     1363.55     22.88 o
   3  -7   2       68.92       73.89      1.89 o
   4  -7   2      196.73      193.37      4.61 o
   5  -7   2      101.76      105.39      3.26 o
   6  -7   2     1031.22     1033.06     27.36 o
   7  -7   2      115.89      112.52      3.38 o
   8  -7   2      382.48      375.09      8.44 o
  -8  -6   2      170.76      167.79      8.08 o
  -7  -6   2      362.34      343.69     11.70 o
  -6  -6   2      711.25      750.71     25.73 o
  -5  -6   2      594.07      596.68     12.75 o
  -4  -6   2      576.45      575.01     12.12 o
  -3  -6   2     1945.15     1988.99     39.36 o
  -2  -6   2     1322.64     1304.60     25.98 o
  -1  -6   2       69.14       62.60      1.40 o
   0  -6   2       52.20       61.43      1.12 o
   1  -6   2      663.21      635.92     10.88 o
   2  -6   2     3669.17     3608.28     70.29 o
   3  -6   2     1767.31     1746.23     34.36 o
   4  -6   2     2348.18     2266.88     39.20 o
   5  -6   2     2336.37     2367.39     40.71 o
   6  -6   2       83.02      102.60      2.90 o
   7  -6   2        0.28        1.81      0.78 o
   8  -6   2       60.03       61.81      4.87 o
  -9  -5   2     1044.79     1063.46     27.12 o
  -8  -5   2      449.25      471.13     12.74 o
  -7  -5   2     1255.05     1250.48     26.08 o
  -6  -5   2      689.49      706.04     11.40 o
  -5  -5   2       54.34       54.85      1.12 o
  -4  -5   2      408.80      426.74      6.75 o
  -3  -5   2      835.34      844.81     13.42 o
  -2  -5   2     2413.67     2305.78     45.20 o
  -1  -5   2     1232.09     1251.10     21.42 o
   0  -5   2     2263.40     2131.93     35.09 o
   1  -5   2     1302.09     1166.43     22.95 o
   2  -5   2       81.46       84.50      2.78 o
   3  -5   2      202.42      218.20      3.84 o
   4  -5   2      287.17      243.55      3.80 o
   5  -5   2     1015.55     1029.94     17.29 o
   6  -5   2      815.63      848.34     13.80 o
   7  -5   2      790.74      806.51     16.95 o
   8  -5   2     1573.62     1593.34     36.29 o
   9  -5   2      189.52      189.78      5.53 o
  -9  -4   2      147.65      142.73      8.08 o
  -8  -4   2      180.43      177.52      5.96 o
  -7  -4   2      735.31      726.68     14.25 o
  -6  -4   2     2711.71     2714.13     38.74 o
  -5  -4   2      318.96      313.14      4.45 o
  -4  -4   2     1467.81     1479.18     21.92 o
  -3  -4   2     3814.91     3870.93     66.52 o
  -2  -4   2      602.95      712.33     14.31 o
  -1  -4   2      398.69      373.56      7.79 o
   0  -4   2     3035.26     3200.65     62.68 o
   1  -4   2     7149.56     7114.80    138.93 o
   2  -4   2     5753.35     5696.26     98.30 o
   3  -4   2      933.99      945.12     13.39 o
   4  -4   2     3606.61     3667.72     46.47 o
   5  -4   2     1206.41     1247.41     16.80 o
   6  -4   2        0.10        1.81      0.48 o
   7  -4   2       22.28       23.94      2.04 o
   8  -4   2       16.95       14.72      1.40 o
   9  -4   2      185.49      189.34      4.98 o
  -9  -3   2      803.52      800.12     22.26 o
  -8  -3   2      675.50      678.05     13.50 o
  -7  -3   2     1526.17     1531.16     24.61 o
  -6  -3   2        0.53        3.31      0.64 o
  -5  -3   2      200.64      204.98      3.27 o
  -4  -3   2      514.06      536.52      6.71 o
  -3  -3   2     2568.58     2657.57     45.02 o
  -2  -3   2     5004.00     4905.23     85.15 o
  -1  -3   2     1361.40     1281.94     25.14 o
   0  -3   2      823.05      802.08     26.52 o
   1  -3   2      262.42      269.16      4.85 o
   2  -3   2     1493.55     1424.26     19.97 o
   3  -3   2     2070.92     2035.29     24.88 o
   4  -3   2     3765.85     3705.47     63.14 o
   5  -3   2     5277.74     5277.69     89.83 o
   6  -3   2      846.58      939.04     16.96 o
   7  -3   2     2031.09     2051.49     72.33 o
   8  -3   2     1250.30     1261.85     29.26 o
   9  -3   2       41.88       43.54      2.34 o
  -9  -2   2      240.43      251.95      7.97 o
  -8  -2   2      359.92      365.17      6.68 o
  -7  -2   2     2172.87     2200.77     35.18 o
  -6  -2   2     2200.41     2219.32     36.52 o
  -5  -2   2      184.34      176.08      2.86 o
  -4  -2   2      504.73      420.81      6.82 o
  -3  -2   2     1086.50     1037.74     12.16 o
  -2  -2   2      379.50      437.59      5.56 o
  -1  -2   2      484.37      597.33     14.57 o
   0  -2   2       67.57       55.38      7.46 o
   1  -2   2     4423.05     4267.65     73.43 o
   2  -2   2       12.85        9.07      0.45 o
   3  -2   2      515.10      446.82      8.13 o
   4  -2   2     1333.34     1281.00     19.09 o
   5  -2   2      789.94      746.02     13.42 o
   6  -2   2     1647.10     1626.20     31.12 o
   7  -2   2     1978.74     2010.10     45.51 o
   8  -2   2     1907.97     1940.83     44.17 o
   9  -2   2      891.62      923.63     22.12 o
 -10  -1   2      713.57      720.66     26.85 o
  -9  -1   2        5.66        5.10      1.03 o
  -8  -1   2      200.43      202.69      4.79 o
  -7  -1   2       57.67       56.71      2.02 o
  -6  -1   2     2965.74     2889.79     58.91 o
  -5  -1   2     2096.86     2146.85     28.87 o
  -4  -1   2     6215.04     6462.23    119.17 o
  -3  -1   2    22247.56    20443.44    488.33 o
  -2  -1   2    15582.59    14261.53    417.09 o
  -1  -1   2      318.17      353.66      5.99 o
   0  -1   2      349.47      392.69      6.30 o
   1  -1   2        3.01        5.49      1.97 o
   2  -1   2      105.61      108.78      1.87 o
   3  -1   2      238.00      231.60      3.36 o
   4  -1   2     3207.32     3249.87     56.94 o
   5  -1   2     2710.53     2669.91     53.59 o
   6  -1   2      282.18      310.30      6.23 o
   7  -1   2      804.41      808.57     19.23 o
   8  -1   2       35.20       31.60      2.03 o
   9  -1   2       71.03       67.33      3.03 o
 -10   0   2      642.72      654.23     14.60 o
  -9   0   2      179.90      178.95      4.99 o
  -8   0   2      353.74      351.08      7.56 o
  -7   0   2     1082.52     1023.30     31.43 o
  -6   0   2      188.92      183.10      4.63 o
  -5   0   2        1.92        4.28      0.62 o
  -4   0   2        0.47        2.95      0.32 o
  -3   0   2     1590.35     1734.90     22.42 o
  -2   0   2     7364.57     7188.33    158.10 o
  -1   0   2     8732.42     8543.05    167.57 o
   0   0   2    10627.18     9770.59    336.20 o
   1   0   2    10786.05    10402.81    133.94 o
   2   0   2      156.00      153.54      2.30 o
   3   0   2     2861.59     3037.57     70.68 o
   4   0   2        5.68        5.67      0.46 o
   5   0   2      874.89      946.00     13.05 o
   6   0   2      127.51      166.85      3.54 o
   7   0   2     1267.48     1279.42     30.73 o
   8   0   2     1407.48     1455.71     51.04 o
   9   0   2      551.26      535.69     15.60 o
 -10   1   2      500.99      500.66     11.66 o
  -9   1   2      190.87      187.97      5.24 o
  -8   1   2      232.51      232.64      5.46 o
  -7   1   2      372.31      356.49      8.28 o
  -6   1   2      541.16      540.92      9.91 o
  -5   1   2       20.12       15.46      0.82 o
  -4   1   2     1594.70     1462.79     30.12 o
  -3   1   2     6019.41     6128.01     79.44 o
  -2   1   2       65.25       84.95      1.45 o
  -1   1   2      518.87      522.39      7.19 o
   0   1   2      221.96      235.06      3.14 o
   1   1   2     9036.06     8912.74    108.11 o
   2   1   2     1773.38     1819.47     23.60 o
   3   1   2     3515.10     3492.03     49.03 o
   4   1   2     2893.48     2793.75     62.64 o
   5   1   2      398.82      395.88      6.06 o
   6   1   2       53.66       54.25      1.70 o
   7   1   2       17.43       19.96      2.12 o
   8   1   2      261.29      247.03      8.06 o
   9   1   2      376.41      349.91     10.91 o
  -9   2   2      416.54      403.97      8.74 o
  -8   2   2     1992.36     1985.83     37.03 o
  -7   2   2     1385.35     1384.40     47.39 o
  -6   2   2        4.46        6.20      0.75 o
  -5   2   2       51.06       58.97      1.46 o
  -4   2   2       45.84       37.45      1.43 o
  -3   2   2     4082.25     3932.00     77.57 o
  -2   2   2     3549.16     3742.01     68.90 o
  -1   2   2     3265.43     3463.22     93.50 o
   0   2   2     4260.65     4216.38     54.41 o
   1   2   2     2847.93     2923.28     37.92 o
   2   2   2      388.62      385.66      5.67 o
   3   2   2      320.15      353.25      5.61 o
   4   2   2     1613.10     1576.67     23.28 o
   5   2   2     2339.07     2300.68     38.38 o
   6   2   2      960.70      983.96     17.47 o
   7   2   2     1842.01     1829.47     34.19 o
   8   2   2      319.36      324.07      8.77 o
   9   2   2        5.03        6.21      1.39 o
  -9   3   2       19.16       23.47      1.54 o
  -8   3   2      353.47      351.80      7.69 o
  -7   3   2     1619.90     1593.20     29.70 o
  -6   3   2      769.28      777.91     42.54 o
  -5   3   2     1294.75     1315.56     18.68 o
  -4   3   2     2800.46     2759.10     38.61 o
  -3   3   2       53.59       32.39      0.86 o
  -2   3   2     3337.53     3351.38     46.73 o
  -1   3   2      494.91      466.66      7.97 o
   0   3   2     2934.46     2772.11     33.59 o
   1   3   2     3765.13     3501.46     48.33 o
   2   3   2      544.44      469.43      6.41 o
   3   3   2     6694.29     6643.34    115.81 o
   4   3   2     2277.68     2366.13     41.48 o
   5   3   2      302.92      287.26      5.09 o
   6   3   2      131.34      109.53      2.92 o
   7   3   2       51.51       49.52      1.92 o
   8   3   2      207.66      212.70      6.31 o
   9   3   2      385.86      396.28     10.68 o
  -9   4   2      340.50      363.64      7.23 o
  -8   4   2     1023.89     1021.23     19.29 o
  -7   4   2      128.60      147.02      3.38 o
  -6   4   2       42.29       49.05      1.57 o
  -5   4   2        0.89        3.30      0.55 o
  -4   4   2      921.30      944.67     13.86 o
  -3   4   2     5919.84     5794.20     70.78 o
  -2   4   2      836.35      835.90     11.11 o
  -1   4   2     3119.26     3176.18     42.64 o
   0   4   2     1139.91     1249.65     16.20 o
   1   4   2      423.80      464.54      6.39 o
   2   4   2     1307.18     1408.07     22.73 o
   3   4   2     2394.26     2444.24     35.91 o
   4   4   2     3402.45     3391.10     55.46 o
   5   4   2     2401.59     2453.30     40.25 o
   6   4   2     1474.30     1521.26     28.90 o
   7   4   2     1738.25     1812.55     34.15 o
   8   4   2      195.86      216.59      6.19 o
  -9   5   2      186.43      210.36      5.25 o
  -8   5   2     1132.09     1141.86     21.85 o
  -7   5   2     1677.63     1707.71     35.17 o
  -6   5   2      427.56      413.66      8.43 o
  -5   5   2     1794.31     1844.85     28.43 o
  -4   5   2     2030.84     2081.39     27.28 o
  -3   5   2       55.90       47.56      1.03 o
  -2   5   2        0.38        7.56      0.44 o
  -1   5   2      248.67      259.22      3.45 o
   0   5   2     1656.85     1621.98     19.76 o
   1   5   2      398.42      412.18      5.73 o
   2   5   2      133.17      132.36      2.14 o
   3   5   2     1010.13     1010.75     20.65 o
   4   5   2      382.71      365.30      7.05 o
   5   5   2     1066.83     1064.31     20.31 o
   6   5   2      451.27      454.75      9.44 o
   7   5   2      709.93      722.24     14.43 o
   8   5   2      978.76     1014.99     19.88 o
  -8   6   2       27.00       27.78      1.57 o
  -7   6   2      864.27      870.01     16.83 o
  -6   6   2      788.90      832.32     14.34 o
  -5   6   2     1142.97     1155.15     18.08 o
  -4   6   2     3778.09     3762.75     66.76 o
  -3   6   2     1371.32     1395.67     18.35 o
  -2   6   2        7.54       10.45      0.77 o
  -1   6   2     2687.18     2680.23     35.40 o
   0   6   2      586.52      623.41      8.97 o
   1   6   2        9.70       15.58      0.78 o
   2   6   2       11.65       10.84      0.62 o
   3   6   2     1317.77     1436.04     24.04 o
   4   6   2     1347.22     1416.18     27.07 o
   5   6   2      538.00      519.11     10.51 o
   6   6   2      235.80      212.33      4.96 o
   7   6   2      228.99      229.02      5.45 o
  -7   7   2      530.26      536.82     15.76 o
  -6   7   2       16.36       17.87      1.47 o
  -5   7   2      212.24      214.72      6.64 o
  -4   7   2      541.81      536.41     14.26 o
  -3   7   2     3006.33     2906.93     48.14 o
  -2   7   2     2318.80     2328.69     38.50 o
  -1   7   2     4762.84     4847.33     67.96 o
   0   7   2     3015.93     3036.11     42.86 o
   1   7   2      831.66      803.11     20.21 o
   2   7   2      447.32      452.93     10.66 o
   3   7   2       93.94      108.69      4.22 o
   4   7   2      386.63      381.55      9.32 o
   5   7   2      419.00      412.89      9.85 o
   6   7   2      471.33      482.84     11.38 o
  -6   8   2       23.13       22.30      1.48 o
  -5   8   2      941.73      936.65     21.92 o
  -4   8   2     1250.12     1245.03     24.94 o
  -3   8   2       75.39       66.88      1.94 o
  -2   8   2       98.20       93.69      2.21 o
  -1   8   2      125.01      133.23      3.16 o
   0   8   2      662.95      687.10     16.81 o
   1   8   2      248.83      233.10      7.29 o
   2   8   2      292.74      281.98      8.88 o
   3   8   2     1283.03     1328.21     68.05 o
   4   8   2      385.47      370.16     11.49 o
   5   8   2       35.23       34.41      2.39 o
   6   8   2      204.35      200.11      9.74 o
  -5   9   2      104.66      109.37      6.01 o
  -4   9   2      495.76      507.72     18.23 o
  -3   9   2      410.99      415.03     13.26 o
  -2   9   2      412.39      399.83     10.64 o
  -1   9   2     2265.77     2304.72     54.00 o
   0   9   2     1004.59     1036.78     37.91 o
   1   9   2      383.05      375.56     15.12 o
   2   9   2       45.53       43.92      3.52 o
   3   9   2      225.70      216.47     10.15 o
   4   9   2      711.11      696.43     26.10 o
  -3  10   2      228.15      216.47      9.11 o
  -2  10   2       66.11       65.04      4.56 o
  -1  10   2      528.78      545.01     21.34 o
   0  10   2     1043.74     1086.50     39.77 o
   1  10   2      694.42      730.41     27.76 o
   2  10   2     1304.85     1317.05     46.19 o
  -3 -11   3      533.68      552.56     15.16 o
  -2 -11   3      642.60      666.37     14.39 o
  -1 -11   3     1358.23     1351.19     35.05 o
   0 -11   3      797.84      768.23     16.23 o
   1 -11   3      460.29      447.02      9.97 o
   2 -11   3      259.88      263.57      6.42 o
   3 -11   3       68.12       74.63      3.73 o
  -5 -10   3     1253.40     1210.99     42.88 o
  -4 -10   3      230.72      221.93      7.16 o
  -3 -10   3       35.00       40.01      1.84 o
  -2 -10   3       19.75       22.65      2.31 o
  -1 -10   3      576.04      574.53     12.32 o
   0 -10   3      782.12      744.44     15.59 o
   1 -10   3      574.95      542.20     11.60 o
   2 -10   3     1408.31     1392.59     28.09 o
   3 -10   3      551.96      559.79     10.21 o
   4 -10   3      244.93      230.02      5.69 o
   5 -10   3      744.71      753.78     19.21 o
  -6  -9   3       77.76       81.76      3.95 o
  -5  -9   3      226.55      226.52      7.24 o
  -4  -9   3      180.11      186.07      4.90 o
  -3  -9   3      284.39      293.89      6.93 o
  -2  -9   3     2078.38     2056.12     40.88 o
  -1  -9   3     2283.62     2262.25     44.82 o
   0  -9   3      215.63      212.16      5.01 o
   1  -9   3      119.08      109.04      2.49 o
   2  -9   3       19.09       19.65      1.02 o
   3  -9   3      409.48      424.99      7.91 o
   4  -9   3      315.53      322.18      7.33 o
   5  -9   3      968.88      964.43     23.87 o
   6  -9   3      738.56      735.52     27.55 o
  -7  -8   3      541.48      541.69     20.92 o
  -6  -8   3     1325.91     1319.04     33.08 o
  -5  -8   3      696.57      684.23     17.94 o
  -4  -8   3       57.67       61.54      3.27 o
  -3  -8   3        9.96       14.33      1.41 o
  -2  -8   3       61.85       50.56      2.93 o
  -1  -8   3     1503.48     1462.70     29.13 o
   0  -8   3     1094.71     1105.22     18.64 o
   1  -8   3     2785.04     2753.78     45.62 o
   2  -8   3     3489.36     3460.50     57.27 o
   3  -8   3      348.21      355.52      7.73 o
   4  -8   3      339.85      355.81      9.89 o
   5  -8   3      334.34      346.67      9.89 o
   6  -8   3       48.20       50.54      3.73 o
   7  -8   3        3.54        4.03      1.29 o
  -8  -7   3      110.10      115.59      6.63 o
  -7  -7   3       31.60       33.77      3.31 o
  -6  -7   3      436.61      427.39     11.86 o
  -5  -7   3     1684.14     1664.60     43.30 o
  -4  -7   3      118.67      142.45      3.78 o
  -3  -7   3      253.20      268.54      6.10 o
  -2  -7   3     1990.57     1926.10     38.09 o
  -1  -7   3       34.16       34.71      2.21 o
   0  -7   3      232.55      214.39      4.00 o
   1  -7   3       99.94       95.86      2.06 o
   2  -7   3     2067.00     2059.68     40.43 o
   3  -7   3     1799.97     1760.56     34.76 o
   4  -7   3     2309.94     2164.35     53.46 o
   5  -7   3     3596.16     3580.48     73.01 o
   6  -7   3     1378.61     1408.53     36.72 o
   7  -7   3       84.71       85.97      6.01 o
   8  -7   3        0.59        1.78      0.73 o
  -8  -6   3      396.94      413.47     16.36 o
  -7  -6   3      802.31      811.12     28.17 o
  -6  -6   3     1711.17     1700.71     40.03 o
  -5  -6   3      303.50      300.72      7.09 o
  -4  -6   3       11.49       12.45      0.87 o
  -3  -6   3       16.69       15.52      0.78 o
  -2  -6   3     1464.01     1401.56     27.78 o
  -1  -6   3     1565.36     1567.50     27.60 o
   0  -6   3       42.09       32.54      1.11 o
   1  -6   3      414.29      383.84      7.89 o
   2  -6   3       11.45       15.34      0.78 o
   3  -6   3      165.76      179.34      4.10 o
   4  -6   3      173.86      201.40      4.09 o
   5  -6   3     1347.16     1389.69     46.07 o
   6  -6   3     2536.51     2580.45     50.97 o
   7  -6   3      688.51      683.26     17.45 o
   8  -6   3     1118.18     1127.32     30.47 o
  -9  -5   3      138.77      142.73      4.81 o
  -8  -5   3      108.28      115.59      4.07 o
  -7  -5   3      441.10      417.06     11.20 o
  -6  -5   3     2613.10     2634.58     48.43 o
  -5  -5   3     3171.83     3181.78     51.42 o
  -4  -5   3     2389.66     2397.92     41.56 o
  -3  -5   3     7139.15     7036.26    121.59 o
  -2  -5   3     4956.07     5095.54     99.79 o
  -1  -5   3       30.12       19.67      1.19 o
   0  -5   3       30.23       25.07      1.86 o
   1  -5   3      659.53      631.52     12.55 o
   2  -5   3     4501.26     4423.18     86.86 o
   3  -5   3      535.55      551.87      8.95 o
   4  -5   3     1578.17     1558.53     21.90 o
   5  -5   3     1749.34     1813.44     31.36 o
   6  -5   3      186.36      188.10      4.63 o
   7  -5   3        3.75        5.11      0.63 o
   8  -5   3      116.81      120.79      3.69 o
   9  -5   3      506.60      505.85     12.49 o
  -9  -4   3      748.69      766.41     16.75 o
  -8  -4   3       56.75       61.35      2.35 o
  -7  -4   3      172.85      171.20      4.49 o
  -6  -4   3       24.58       23.26      1.07 o
  -5  -4   3     1932.89     1950.62     29.30 o
  -4  -4   3      639.64      660.17      9.09 o
  -3  -4   3      937.64      927.10     17.02 o
  -2  -4   3     9080.50     8619.24    169.22 o
  -1  -4   3     2198.80     2162.85     42.26 o
   0  -4   3     1860.59     1775.47     58.00 o
   1  -4   3     2756.36     2630.38     51.13 o
   2  -4   3        2.56        5.48      0.57 o
   3  -4   3       16.98       34.17      0.77 o
   4  -4   3      402.64      423.09      7.01 o
   5  -4   3     1047.86     1158.46     15.60 o
   6  -4   3     1207.30     1228.75     19.77 o
   7  -4   3      137.99      149.55      3.83 o
   8  -4   3      743.63      770.86     15.72 o
   9  -4   3      255.67      264.67      6.40 o
  -9  -3   3       27.86       26.35      2.24 o
  -8  -3   3       86.05       86.11      3.53 o
  -7  -3   3      726.44      692.45     14.11 o
  -6  -3   3     1795.10     1783.11     28.25 o
  -5  -3   3      215.09      207.64      3.64 o
  -4  -3   3      601.57      539.28      7.03 o
  -3  -3   3     2027.15     2048.10     33.77 o
  -2  -3   3      805.48      712.57     14.31 o
  -1  -3   3     1367.41     1341.48     28.24 o
   0  -3   3      893.47      839.37     27.76 o
   1  -3   3     5064.41     4944.12    105.29 o
   2  -3   3     4995.50     4903.34     84.37 o
   3  -3   3      986.24      956.43     12.77 o
   4  -3   3     1985.21     2041.84     29.03 o
   5  -3   3        0.11        3.94      0.91 o
   6  -3   3     1685.49     1724.83     33.96 o
   7  -3   3      560.68      565.45     13.64 o
   8  -3   3      583.26      574.30     14.15 o
   9  -3   3      907.66      898.59     21.49 o
  -9  -2   3      399.08      412.64     14.91 o
  -8  -2   3      609.62      595.37     16.07 o
  -7  -2   3      955.00      963.99     16.94 o
  -6  -2   3      119.67      128.00      2.62 o
  -5  -2   3     1170.05     1122.26     14.66 o
  -4  -2   3     1713.91     1674.52     22.31 o
  -3  -2   3    10389.59    10973.75    137.11 o
  -2  -2   3    11565.51    11859.29    177.63 o
  -1  -2   3      320.40      394.99      6.43 o
   0  -2   3     2072.90     2076.55     44.43 o
   1  -2   3      729.24      730.37     12.81 o
   2  -2   3     1496.28     1585.94     20.96 o
   3  -2   3      531.13      515.75      7.56 o
   4  -2   3     2538.11     2469.23     40.75 o
   5  -2   3     2327.70     2288.24     50.26 o
   6  -2   3     1444.59     1468.25     34.03 o
   7  -2   3      296.93      302.46      7.98 o
   8  -2   3      316.98      305.05      8.28 o
   9  -2   3      229.77      228.35      6.72 o
 -10  -1   3      543.72      547.09     12.41 o
  -9  -1   3      765.39      804.20     23.51 o
  -8  -1   3      335.60      349.80      8.15 o
  -7  -1   3      994.83      987.16     20.44 o
  -6  -1   3      970.79      942.94     26.16 o
  -5  -1   3      117.05      129.71      2.47 o
  -4  -1   3      369.40      320.63      7.30 o
  -3  -1   3      227.73      206.77      3.65 o
  -2  -1   3     4457.52     4627.42     73.83 o
  -1  -1   3      640.03      628.02      8.50 o
   0  -1   3    13539.82    13162.45    473.54 o
   1  -1   3     4922.98     4906.68     62.32 o
   2  -1   3     2846.64     2896.63     62.11 o
   3  -1   3     2115.87     2154.58     31.60 o
   4  -1   3     3025.38     3080.72     41.12 o
   5  -1   3       16.54       17.50      1.35 o
   6  -1   3      421.41      444.41      9.87 o
   7  -1   3       12.20       21.39      1.53 o
   8  -1   3      900.11      941.67     22.39 o
   9  -1   3      421.99      414.23     10.95 o
 -10   0   3     1065.95     1094.22     27.72 o
  -9   0   3      204.66      193.92      5.31 o
  -8   0   3       99.91       98.38      3.18 o
  -7   0   3       80.78       67.99      2.25 o
  -6   0   3     1268.31     1205.41     33.54 o
  -5   0   3      136.20      126.43      2.50 o
  -4   0   3     4161.76     4121.70     68.77 o
  -3   0   3    13231.99    13548.24    184.81 o
  -2   0   3     1187.34     1171.17     26.85 o
  -1   0   3      955.94     1024.40     13.16 o
   0   0   3        0.25        0.92      0.30 o
   1   0   3     5547.84     5436.08    103.39 o
   2   0   3    10817.47    10754.67    140.27 o
   3   0   3     4176.40     4212.86     93.01 o
   4   0   3     7675.59     7755.73    110.06 o
   5   0   3     2092.96     2217.20     32.33 o
   6   0   3       71.99       77.56      2.00 o
   7   0   3      399.39      394.13     10.81 o
   8   0   3      493.61      498.05     12.65 o
   9   0   3       50.32       41.92      2.71 o
 -10   1   3     1038.99     1002.85     25.60 o
  -9   1   3      718.06      716.26     18.76 o
  -8   1   3     1180.60     1170.42     22.31 o
  -7   1   3     2635.34     2688.39     49.31 o
  -6   1   3      722.45      681.95     20.54 o
  -5   1   3        0.96        2.11      0.54 o
  -4   1   3      246.58      276.91      6.51 o
  -3   1   3      665.12      702.21     12.53 o
  -2   1   3      385.14      427.09      8.20 o
  -1   1   3     2395.93     2641.02     61.71 o
   0   1   3     2921.95     2829.57     32.73 o
   1   1   3      777.37      769.27      9.71 o
   2   1   3      118.49      147.45      2.76 o
   3   1   3      277.22      276.59      6.90 o
   4   1   3      947.49      926.52     22.66 o
   5   1   3     3390.20     3493.66     72.53 o
   6   1   3     2102.60     2029.11     44.03 o
   7   1   3     1480.20     1437.86     29.93 o
   8   1   3     2201.59     2061.55     57.59 o
   9   1   3       48.76       53.27      3.08 o
  -9   2   3       85.60      101.39      4.87 o
  -8   2   3      132.70      132.48      3.97 o
  -7   2   3     1278.34     1307.18     24.67 o
  -6   2   3     2781.29     2745.00     52.56 o
  -5   2   3     1247.17     1237.97     19.25 o
  -4   2   3     9625.36     9200.71    171.40 o
  -3   2   3     3247.56     3134.08     54.72 o
  -2   2   3       80.11       75.90      1.29 o
  -1   2   3      453.15      503.76      9.97 o
   0   2   3      288.65      303.62      3.76 o
   1   2   3     2267.97     2138.29     30.41 o
   2   2   3     1240.65     1234.93     16.09 o
   3   2   3     1153.57     1160.11     17.97 o
   4   2   3     4343.11     4402.68     84.50 o
   5   2   3       95.15       91.89      2.26 o
   6   2   3      209.82      213.60      4.49 o
   7   2   3        2.55        3.69      0.69 o
   8   2   3      527.46      524.49     15.23 o
   9   2   3      772.68      741.25     21.02 o
  -9   3   3       67.40       54.45      2.61 o
  -8   3   3      450.86      433.94     14.69 o
  -7   3   3       88.07       93.16      3.99 o
  -6   3   3      517.30      480.81     11.24 o
  -5   3   3      297.66      321.46      6.87 o
  -4   3   3     2745.19     2738.40     61.96 o
  -3   3   3    10887.20    10924.43    143.70 o
  -2   3   3     5918.98     5943.40    123.32 o
  -1   3   3     1827.79     1765.19     25.81 o
   0   3   3     5285.53     5228.41     84.91 o
   1   3   3      391.00      399.06      5.76 o
   2   3   3       54.66       54.16      1.11 o
   3   3   3       47.88       43.17      1.00 o
   4   3   3     1178.85     1168.54     23.58 o
   5   3   3     1620.19     1640.98     33.54 o
   6   3   3      611.45      635.23     12.63 o
   7   3   3     2113.19     2154.11     40.17 o
   8   3   3     1278.79     1240.26     30.58 o
  -9   4   3       84.65       91.60      2.72 o
  -8   4   3      139.14      144.51      3.66 o
  -7   4   3      619.55      661.16     18.12 o
  -6   4   3      367.57      376.83      7.00 o
  -5   4   3      283.77      322.56      5.42 o
  -4   4   3     1850.64     1933.37     25.30 o
  -3   4   3       47.22       76.85      1.57 o
  -2   4   3        5.80       12.92      0.63 o
  -1   4   3       30.48       18.95      0.66 o
   0   4   3     2745.31     2828.20     36.19 o
   1   4   3     2407.92     2311.28     34.50 o
   2   4   3     1080.00     1043.47     14.43 o
   3   4   3     1016.64     1022.59     14.69 o
   4   4   3      180.21      186.94      4.31 o
   5   4   3      877.83      889.44     25.50 o
   6   4   3       74.75       77.12      2.46 o
   7   4   3       85.62       94.48      2.90 o
   8   4   3     1207.28     1237.92     29.16 o
  -8   5   3      811.76      860.63     15.13 o
  -7   5   3       17.28       22.73      1.30 o
  -6   5   3      334.08      338.28      6.39 o
  -5   5   3      286.26      295.96      5.06 o
  -4   5   3     3462.38     3450.04     52.47 o
  -3   5   3     1987.34     2005.39     28.12 o
  -2   5   3      582.45      586.33      7.96 o
  -1   5   3     1940.48     1988.20     24.19 o
   0   5   3     1510.30     1549.11     20.14 o
   1   5   3      247.30      258.25      3.81 o
   2   5   3      448.92      492.42      7.47 o
   3   5   3      534.22      585.00      9.60 o
   4   5   3     2655.73     2739.20     51.52 o
   5   5   3      661.69      670.86     13.28 o
   6   5   3       89.58       96.83      2.86 o
   7   5   3      338.26      341.30      7.52 o
   8   5   3      144.71      150.56      4.16 o
  -8   6   3      651.33      652.39     15.19 o
  -7   6   3      660.35      682.74     13.61 o
  -6   6   3      145.28      149.07      3.32 o
  -5   6   3      193.32      189.62      4.40 o
  -4   6   3        1.34        4.52      0.54 o
  -3   6   3     1512.01     1528.46     21.55 o
  -2   6   3     1286.88     1349.42     19.03 o
  -1   6   3     1565.55     1575.31     20.51 o
   0   6   3     2891.79     2896.30     37.26 o
   1   6   3     1534.26     1575.96     22.61 o
   2   6   3     1320.39     1361.53     19.63 o
   3   6   3     1853.92     1873.64     35.45 o
   4   6   3       12.12       15.06      1.16 o
   5   6   3      118.52      117.75      3.21 o
   6   6   3        7.46       11.64      1.08 o
   7   6   3      828.76      859.49     17.05 o
  -7   7   3      202.47      215.49      5.73 o
  -6   7   3      166.59      166.02      4.56 o
  -5   7   3      909.05      922.55     27.06 o
  -4   7   3     1898.26     1908.29     32.53 o
  -3   7   3       20.52       18.91      1.13 o
  -2   7   3       10.72       12.92      0.77 o
  -1   7   3       86.88       85.93      1.97 o
   0   7   3      483.24      497.18      8.85 o
   1   7   3     1947.85     1882.08     36.86 o
   2   7   3     1028.22     1007.91     17.65 o
   3   7   3     2016.82     2104.86     46.37 o
   4   7   3     1685.46     1684.22     48.08 o
   5   7   3      274.49      269.47      6.93 o
   6   7   3      918.70      924.41     20.87 o
  -6   8   3      295.21      300.78      8.64 o
  -5   8   3      339.54      343.26      9.82 o
  -4   8   3        1.19        4.04      1.59 o
  -3   8   3      254.01      244.03      4.57 o
  -2   8   3      363.49      349.36      6.15 o
  -1   8   3     1289.25     1297.10     20.56 o
   0   8   3     1180.35     1158.78     22.23 o
   1   8   3        2.06        2.47      0.80 o
   2   8   3       70.21       77.66      7.35 o
   3   8   3      189.13      171.52      9.32 o
   4   8   3     1595.34     1529.34     42.15 o
   5   8   3      646.37      648.12     19.06 o
  -5   9   3     1195.09     1220.56     32.92 o
  -4   9   3      652.99      691.88     24.03 o
  -3   9   3       75.27       81.00      4.56 o
  -2   9   3      231.26      240.30      9.94 o
  -1   9   3      120.55      124.63      7.15 o
   0   9   3       77.81       85.97      5.18 o
   1   9   3       72.29       78.10      4.76 o
   2   9   3      296.10      296.02     13.88 o
   3   9   3     1240.65     1136.63     51.79 o
   4   9   3       52.06       46.44      2.59 o
  -3  10   3      832.02      848.69     28.59 o
  -3 -11   4        0.85        1.63      0.73 o
  -2 -11   4       74.17       72.38      2.55 o
  -1 -11   4      188.04      189.62      5.53 o
   0 -11   4      648.60      667.07     14.15 o
   1 -11   4      275.49      268.66      7.81 o
   2 -11   4     1170.42     1188.74     24.19 o
   3 -11   4     1747.63     1737.21     43.43 o
  -5 -10   4        0.10        0.99      2.49 o
  -4 -10   4      299.54      299.70     11.39 o
  -3 -10   4        6.81       10.39      1.04 o
  -2 -10   4      532.16      532.69     11.52 o
  -1 -10   4     1455.79     1420.60     28.62 o
   0 -10   4        5.69        6.28      0.78 o
   1 -10   4       40.49       43.37      4.61 o
   2 -10   4       97.93       99.12      2.86 o
   3 -10   4     1053.16     1089.99     21.82 o
   4 -10   4      811.97      827.16     17.02 o
   5 -10   4     1020.64     1012.16     25.05 o
  -6  -9   4     1751.73     1739.00     43.11 o
  -5  -9   4     2633.95     2560.74     62.13 o
  -4  -9   4      713.48      680.51     14.55 o
  -3  -9   4      812.26      810.43     16.86 o
  -2  -9   4      400.81      415.28      9.08 o
  -1  -9   4      640.22      590.25     12.36 o
   0  -9   4      268.68      245.59      5.56 o
   1  -9   4      530.34      497.91      8.84 o
   2  -9   4     1465.23     1447.42     24.46 o
   3  -9   4      678.14      680.52     11.99 o
   4  -9   4      202.57      207.37      5.10 o
   5  -9   4      242.40      233.64      7.10 o
   6  -9   4        5.61        6.72      1.39 o
  -7  -8   4      122.63      120.77      7.04 o
  -6  -8   4      161.29      147.42      5.39 o
  -5  -8   4     1373.41     1382.25     28.17 o
  -4  -8   4      524.15      533.53     11.48 o
  -3  -8   4      627.72      629.40     13.20 o
  -2  -8   4     3593.59     3523.69     68.96 o
  -1  -8   4     1105.73     1106.33     22.20 o
   0  -8   4       77.34       77.57      1.75 o
   1  -8   4      328.45      318.74      5.81 o
   2  -8   4        0.96        1.55      0.66 o
   3  -8   4     1263.46     1231.55     24.62 o
   4  -8   4      535.92      516.69     13.69 o
   5  -8   4     1067.79     1085.76     27.76 o
   6  -8   4      983.67     1017.49     35.94 o
   7  -8   4       25.93       26.72      3.52 o
  -8  -7   4      430.25      411.60     16.57 o
  -7  -7   4      281.89      248.58     10.98 o
  -6  -7   4     1313.77     1304.70     32.49 o
  -5  -7   4      543.48      534.39     11.56 o
  -4  -7   4       82.27       88.30      3.02 o
  -3  -7   4       32.14       37.22      1.21 o
  -2  -7   4     1212.01     1252.85     24.99 o
  -1  -7   4     3520.05     3499.70     58.64 o
   0  -7   4      669.63      612.03     12.36 o
   1  -7   4     1728.20     1681.56     33.03 o
   2  -7   4     1009.44      965.07     19.28 o
   3  -7   4        4.64        8.85      0.72 o
   4  -7   4        9.13       11.66      1.09 o
   5  -7   4       60.78       61.36      2.38 o
   6  -7   4      779.72      797.90     21.64 o
   7  -7   4      860.24      877.64     24.44 o
   8  -7   4      304.85      301.19     14.50 o
  -8  -6   4       20.26       20.47      2.05 o
  -7  -6   4      115.64      121.37      4.75 o
  -6  -6   4      861.22      860.93     39.67 o
  -5  -6   4     1817.55     1787.91     35.77 o
  -4  -6   4      158.46      168.90      4.18 o
  -3  -6   4     2707.66     2741.57     53.85 o
  -2  -6   4     2808.85     2807.10     55.08 o
  -1  -6   4       17.79       21.66      0.73 o
   1  -6   4      115.36      118.72      2.64 o
   2  -6   4     1233.54     1292.61     25.46 o
   3  -6   4     2222.62     2271.81     39.20 o
   4  -6   4      703.21      715.62     15.36 o
   5  -6   4     2439.31     2465.34     69.88 o
   6  -6   4      267.55      269.16      6.99 o
   7  -6   4      520.86      529.42     11.43 o
   8  -6   4       85.50       88.41      3.32 o
  -9  -5   4     1220.99     1302.59     32.62 o
  -8  -5   4      149.29      149.20      7.46 o
  -7  -5   4      246.33      257.96      6.44 o
  -6  -5   4      892.57      914.45     22.09 o
  -5  -5   4       51.12       43.56      2.02 o
  -4  -5   4       84.80       82.48      2.07 o
  -3  -5   4     1079.75     1045.57     20.92 o
  -2  -5   4     6070.67     5878.33    115.07 o
  -1  -5   4     5066.49     4947.96    164.27 o
   0  -5   4     1447.96     1428.50     47.23 o
   1  -5   4     4434.60     4308.49    141.69 o
   2  -5   4     1945.26     2041.19     35.10 o
   3  -5   4       17.40       18.49      1.32 o
   4  -5   4        0.13        0.35      0.56 o
   5  -5   4      405.56      416.49      7.78 o
   6  -5   4      522.35      531.19     11.78 o
   7  -5   4       15.55       19.84      1.50 o
   8  -5   4      237.51      241.49      8.84 o
  -9  -4   4        0.82        1.36      0.84 o
  -8  -4   4      188.60      168.41      4.57 o
  -7  -4   4      397.54      368.81      8.46 o
  -6  -4   4     1876.29     1876.75     29.18 o
  -5  -4   4     1581.26     1605.83     20.17 o
  -4  -4   4      328.67      316.19      4.90 o
  -3  -4   4     1644.58     1621.67     28.10 o
  -2  -4   4       19.57       21.55      0.63 o
  -1  -4   4     1607.80     1518.76     47.54 o
   0  -4   4      285.13      257.49      9.32 o
   1  -4   4     5919.99     5912.86    193.06 o
   2  -4   4     6428.17     6166.18    106.09 o
   3  -4   4     3018.87     2930.73     51.79 o
   4  -4   4     2681.83     2695.11     41.77 o
   5  -4   4     4151.97     4124.43     54.51 o
   6  -4   4       36.05       38.10      1.32 o
   7  -4   4       16.82       19.23      1.21 o
   8  -4   4        3.77        2.18      1.05 o
   9  -4   4      932.86      948.69     22.51 o
  -9  -3   4     1209.05     1239.29     33.32 o
  -8  -3   4      175.16      175.28      4.72 o
  -7  -3   4      769.67      766.86     13.63 o
  -6  -3   4       74.94       77.35      1.93 o
  -5  -3   4      226.18      199.44      2.92 o
  -4  -3   4      179.25      237.01      3.70 o
  -3  -3   4     2658.58     2882.12     41.10 o
  -2  -3   4     2528.59     2479.44     60.86 o
  -1  -3   4       48.28       90.21      2.32 o
   0  -3   4      696.05      808.64     17.30 o
   1  -3   4       13.92        5.57      0.30 o
   2  -3   4     1251.46     1229.68     25.09 o
   3  -3   4     4288.33     4183.10     59.16 o
   4  -3   4     1479.86     1533.31     21.93 o
   5  -3   4     4686.00     4697.85     87.44 o
   6  -3   4     1209.95     1242.83     22.11 o
   7  -3   4       81.63       80.85      5.19 o
   8  -3   4      614.80      640.78     15.53 o
   9  -3   4       52.64       59.58      2.79 o
  -9  -2   4     1322.17     1407.06     59.25 o
  -8  -2   4      781.07      766.32     19.64 o
  -7  -2   4     2028.62     1963.10     53.16 o
  -6  -2   4     3845.09     3919.99     56.16 o
  -5  -2   4     2534.75     2590.72     33.10 o
  -4  -2   4     2407.75     2321.03     43.48 o
  -3  -2   4     1288.69     1240.71     15.57 o
  -2  -2   4      275.43      319.51      4.81 o
  -1  -2   4     1441.51     1493.88     27.25 o
   0  -2   4      566.66      574.38     10.73 o
   1  -2   4     8558.71     8599.69    125.11 o
   2  -2   4     3835.64     4081.88     53.94 o
   3  -2   4      552.95      572.88      9.44 o
   4  -2   4      826.23      826.79     14.77 o
   5  -2   4       88.55       89.50      1.90 o
   6  -2   4     1335.93     1394.60     26.80 o
   7  -2   4      149.37      152.23      4.59 o
   8  -2   4     1101.03     1146.52     26.83 o
   9  -2   4     1557.42     1586.54     36.79 o
 -10  -1   4      474.57      472.95     10.97 o
  -9  -1   4       44.31       39.18      2.06 o
  -8  -1   4       13.35       16.48      1.30 o
  -7  -1   4       13.08       12.55      1.06 o
  -6  -1   4     1496.64     1470.13     32.50 o
  -5  -1   4     2800.96     2828.92     39.45 o
  -4  -1   4     3007.08     2934.82     65.09 o
  -3  -1   4    13793.54    13642.65    188.60 o
  -2  -1   4     2794.44     2797.83     36.23 o
  -1  -1   4     1494.08     1471.35     17.14 o
   0  -1   4     3642.18     3759.84     45.09 o
   1  -1   4      535.17      586.71      7.17 o
   2  -1   4     3295.89     3413.99     42.05 o
   3  -1   4     1289.38     1265.91     18.79 o
   4  -1   4     2290.48     2214.78     41.84 o
   5  -1   4     4848.88     4871.10     69.18 o
   6  -1   4      636.79      653.46     31.03 o
   7  -1   4      489.47      453.38     11.37 o
   8  -1   4      401.63      393.88     10.34 o
   9  -1   4      175.08      186.64      5.90 o
 -10   0   4      287.91      278.88      8.07 o
  -9   0   4      795.18      803.28     22.25 o
  -8   0   4       58.71       55.30      2.25 o
  -7   0   4     1476.64     1456.98     29.66 o
  -6   0   4      372.72      385.53      8.55 o
  -5   0   4       24.67       16.61      0.70 o
  -4   0   4        0.36        5.27      0.72 o
  -3   0   4      707.15      796.74     14.93 o
  -2   0   4     1345.18     1324.26     25.09 o
  -1   0   4     1741.83     1648.15     20.42 o
   0   0   4      279.92      266.49      3.45 o
   1   0   4     3449.30     3397.85     44.41 o
   2   0   4       14.98        9.62      0.59 o
   3   0   4        6.61        4.04      0.49 o
   4   0   4       87.02       94.76      2.14 o
   5   0   4     1583.02     1606.55     28.20 o
   6   0   4      862.97      844.28     15.00 o
   7   0   4      370.54      367.53      9.52 o
   8   0   4     1932.02     1972.86     45.36 o
   9   0   4      438.27      448.12     13.47 o
  -9   1   4       11.65        9.51      1.27 o
  -8   1   4        0.86        1.64      0.79 o
  -7   1   4      171.94      158.12      5.14 o
  -6   1   4      934.63      899.81     18.67 o
  -5   1   4     2405.04     2454.37     38.58 o
  -4   1   4     6076.12     6203.23    100.27 o
  -3   1   4     7985.99     8090.26    131.03 o
  -2   1   4      154.36      151.32      2.99 o
  -1   1   4        0.03        2.18      1.04 o
   0   1   4        0.93        2.15      0.32 o
   1   1   4     4773.45     4836.70     59.08 o
   2   1   4     4844.47     5075.82     64.16 o
   3   1   4     1346.26     1375.95     21.45 o
   4   1   4     3078.82     3094.38     53.30 o
   5   1   4       55.98       62.80      2.13 o
   6   1   4      355.90      340.27      7.15 o
   7   1   4        4.50        2.72      0.90 o
   8   1   4      221.18      223.21      7.62 o
   9   1   4     1425.63     1419.00     41.64 o
  -9   2   4      313.90      292.81      9.50 o
  -8   2   4      195.03      190.99      5.57 o
  -7   2   4     1127.82     1103.49     21.04 o
  -6   2   4       64.31       69.70      2.22 o
  -5   2   4      470.34      488.43      9.67 o
  -4   2   4      958.84      908.01     16.80 o
  -3   2   4     3316.73     3137.05     66.67 o
  -2   2   4     2572.37     2311.15     48.30 o
  -1   2   4     1462.19     1398.37     25.58 o
   0   2   4     7153.01     6873.34     80.29 o
   1   2   4     6391.10     6421.68    114.27 o
   2   2   4       51.67       66.09      1.16 o
   3   2   4      143.34      155.77      2.51 o
   4   2   4       47.68       49.84      1.54 o
   5   2   4     1002.67     1007.02     25.90 o
   6   2   4      485.08      483.41      9.07 o
   7   2   4      924.37      907.69     28.43 o
   8   2   4      799.04      786.90     22.04 o
   9   2   4       50.79       50.02      5.59 o
  -9   3   4      152.81      155.52      4.28 o
  -8   3   4       38.96       48.45      2.00 o
  -7   3   4      834.94      821.71     16.04 o
  -6   3   4      806.05      850.05     16.39 o
  -5   3   4      871.09      944.34     15.56 o
  -4   3   4      823.23      872.64     20.35 o
  -3   3   4      418.93      393.39      7.34 o
  -2   3   4      351.44      354.24      6.15 o
  -1   3   4      849.83      909.03     12.03 o
   0   3   4     2928.14     3063.36     37.95 o
   1   3   4     6780.23     6642.93     90.36 o
   2   3   4     3213.15     3079.81     39.75 o
   3   3   4     3850.14     3781.39     49.07 o
   4   3   4     4067.05     4086.76     70.23 o
   5   3   4        5.86        6.19      0.87 o
   6   3   4       36.45       40.51      1.67 o
   7   3   4       32.77       35.47      1.71 o
   8   3   4      380.19      370.52      9.98 o
  -9   4   4      609.22      624.48     12.95 o
  -8   4   4      932.45      967.60     16.78 o
  -7   4   4      707.84      722.17     12.64 o
  -6   4   4        2.40        3.76      0.61 o
  -5   4   4      148.27      158.95      3.35 o
  -4   4   4     1193.44     1246.62     21.87 o
  -3   4   4     2384.25     2393.27     33.53 o
  -2   4   4      150.48      128.58      2.39 o
  -1   4   4        0.78        2.94      0.48 o
   0   4   4      674.01      643.64      8.86 o
   1   4   4      726.41      742.97     10.45 o
   2   4   4     1619.20     1698.81     23.21 o
   3   4   4      611.25      630.34     10.17 o
   4   4   4     2310.23     2231.88     50.29 o
   5   4   4     1013.14     1046.06     24.36 o
   6   4   4      914.91      916.22     17.86 o
   7   4   4     1232.20     1241.97     24.40 o
   8   4   4      434.21      432.39     11.46 o
  -8   5   4      379.94      395.03      8.61 o
  -7   5   4     1653.75     1647.70     31.04 o
  -6   5   4      963.48      956.48     18.98 o
  -5   5   4      604.99      620.04     12.22 o
  -4   5   4      878.04      913.15     20.16 o
  -3   5   4      302.56      313.14      5.40 o
  -2   5   4       10.59       10.58      0.63 o
  -1   5   4       63.36       64.54      1.31 o
   0   5   4     1860.69     1926.65     24.97 o
   1   5   4     1792.12     1952.92     27.93 o
   2   5   4      391.46      404.97      6.87 o
   3   5   4      350.32      334.75      5.85 o
   4   5   4        0.15        1.61      0.77 o
   5   5   4      566.65      546.66     13.38 o
   6   5   4      171.41      169.47      4.32 o
   7   5   4      708.20      735.47     14.78 o
  -8   6   4        0.31        0.43      0.75 o
  -7   6   4      311.11      316.46      7.59 o
  -6   6   4     1412.93     1451.11     27.33 o
  -5   6   4     1878.16     1872.74     41.38 o
  -4   6   4     2986.44     2942.61     59.95 o
  -3   6   4     2294.53     2317.39     35.48 o
  -2   6   4      678.27      660.76      9.29 o
  -1   6   4      814.07      797.46     11.52 o
   0   6   4      112.56      120.93      2.21 o
   1   6   4     1381.24     1294.21     20.50 o
   2   6   4      654.94      660.67     10.87 o
   3   6   4     1419.25     1470.06     26.00 o
   4   6   4     2552.08     2591.44     58.23 o
   5   6   4      494.47      512.42     12.60 o
   6   6   4      646.99      671.60     13.53 o
   7   6   4      354.24      378.65      9.63 o
  -7   7   4      599.36      602.96     14.02 o
  -6   7   4       20.48       20.71      1.38 o
  -5   7   4        0.47        2.55      0.94 o
  -4   7   4        0.39       16.78      2.28 o
  -3   7   4      745.04      728.78     12.90 o
  -2   7   4      533.41      533.44      8.23 o
  -1   7   4      274.59      265.85      4.26 o
   0   7   4     1586.60     1601.05     22.52 o
   1   7   4      312.33      311.39      5.48 o
   2   7   4      281.30      267.55      5.97 o
   3   7   4       62.15       60.17      2.68 o
   4   7   4      108.64      112.83      4.37 o
   5   7   4      440.72      458.19     11.00 o
   6   7   4      684.25      697.83     16.31 o
  -6   8   4      876.07      887.40     24.73 o
  -5   8   4      913.59      898.66     24.75 o
  -4   8   4     1405.39     1470.73     56.63 o
  -3   8   4      470.93      469.11      9.14 o
  -2   8   4      182.53      172.55      3.85 o
  -1   8   4      102.85      104.31      2.37 o
   0   8   4      271.27      284.99     18.13 o
   1   8   4      693.88      669.09     31.69 o
   2   8   4      220.28      208.18     11.19 o
   3   8   4      365.37      339.72     17.19 o
   4   8   4       95.43       95.70      6.42 o
   5   8   4       12.34       13.05      2.69 o
  -4   9   4      369.07      369.05      7.46 o
  -3   9   4     1350.06     1381.17     31.46 o
  -2   9   4     1035.64     1035.10     23.69 o
  -1   9   4     1920.75     1889.40     42.20 o
   0   9   4     1512.99     1500.63     48.26 o
   1   9   4       14.74       16.32      1.39 o
   2   9   4       52.92       48.68      3.52 o
   3   9   4       18.80       18.85      2.28 o
  -3 -11   5       69.82       75.55      2.67 o
  -2 -11   5      464.66      452.56     10.04 o
  -1 -11   5     1236.96     1206.44     24.56 o
   0 -11   5      427.93      438.26      9.60 o
   1 -11   5      140.35      138.59      3.71 o
   2 -11   5      420.62      415.11      9.17 o
   3 -11   5       36.56       37.50      2.05 o
  -5 -10   5     1286.01     1280.74     34.59 o
  -4 -10   5      484.43      497.25     11.04 o
  -3 -10   5       83.47       87.38      2.77 o
  -2 -10   5        1.55        0.85      0.83 o
  -1 -10   5      207.65      203.18      4.87 o
   0 -10   5      511.49      492.12     10.48 o
   1 -10   5       99.54       96.08      2.67 o
   2 -10   5     1024.72     1011.89     20.53 o
   3 -10   5      949.38      926.81     18.69 o
   4 -10   5       10.02       11.40      1.61 o
   5 -10   5       95.38       85.95      7.77 o
  -6  -9   5       12.87       15.25      2.18 o
  -5  -9   5      331.88      325.02      9.59 o
  -4  -9   5     1114.91     1136.92     23.32 o
  -3  -9   5      974.89      949.85     19.53 o
  -2  -9   5     3741.87     3582.49     70.20 o
  -1  -9   5     3030.78     2941.46     57.70 o
   0  -9   5      226.20      226.76      5.11 o
   1  -9   5      132.20      133.50      2.80 o
   2  -9   5       77.62       84.55      2.53 o
   3  -9   5      154.27      156.48      4.28 o
   4  -9   5      151.86      156.98      6.11 o
   5  -9   5       95.85       98.98      3.73 o
   6  -9   5      869.19      914.36     33.97 o
  -7  -8   5      110.21      108.55      6.42 o
  -6  -8   5      398.60      410.50     11.57 o
  -5  -8   5      727.28      719.13     15.27 o
  -4  -8   5      116.16      104.01      3.01 o
  -3  -8   5       26.28       22.87      1.49 o
  -2  -8   5      423.33      404.53      8.64 o
  -1  -8   5     1881.76     1790.03     35.27 o
   0  -8   5     2576.89     2518.31     41.58 o
   1  -8   5     1839.38     1728.18     34.03 o
   2  -8   5     4473.05     4302.54     83.91 o
   3  -8   5     1543.13     1551.31     30.71 o
   4  -8   5      187.41      197.42      5.93 o
   5  -8   5      296.00      287.92      8.42 o
   6  -8   5      148.23      154.32      5.72 o
   7  -8   5      180.10      188.72      6.78 o
  -8  -7   5        3.55        9.74      2.49 o
  -7  -7   5       17.75       14.98      1.44 o
  -6  -7   5      125.63      116.80      6.63 o
  -5  -7   5      265.67      264.68      6.34 o
  -4  -7   5      108.46      113.50      3.14 o
  -3  -7   5       15.24       23.35      1.11 o
  -2  -7   5      245.87      244.30      5.41 o
  -1  -7   5       24.03       27.42      2.62 o
   0  -7   5      495.90      470.23     16.99 o
   1  -7   5        9.12       18.20      0.87 o
   2  -7   5     2090.48     2185.88     42.82 o
   3  -7   5     3905.56     3903.66     85.58 o
   4  -7   5     1200.76     1202.42     25.12 o
   5  -7   5     1562.16     1618.45     33.69 o
   6  -7   5      858.83      878.48     23.70 o
   7  -7   5       11.21       14.42      1.79 o
  -8  -6   5     1612.44     1668.87     45.68 o
  -7  -6   5     1283.07     1330.52     29.06 o
  -6  -6   5     3236.72     3268.05     78.42 o
  -5  -6   5     1127.97     1135.23     23.15 o
  -4  -6   5       30.11       31.03      1.38 o
  -3  -6   5      144.12      157.02      3.77 o
  -2  -6   5     1872.72     1876.45     36.90 o
  -1  -6   5     2611.30     2618.36     85.97 o
   0  -6   5      730.56      762.93     26.10 o
   1  -6   5      791.24      811.20     27.55 o
   2  -6   5     1304.89     1361.67     26.77 o
   3  -6   5       19.88       13.54      1.09 o
   4  -6   5       64.74       70.38      2.28 o
   5  -6   5      357.88      361.56      8.76 o
   6  -6   5     1640.96     1620.33     48.99 o
   7  -6   5      675.56      703.49     16.69 o
   8  -6   5      517.34      511.65     13.51 o
  -9  -5   5        1.26        4.14      1.86 o
  -8  -5   5      839.26      846.82     30.04 o
  -7  -5   5      498.53      495.34     11.76 o
  -6  -5   5     1610.68     1596.78     34.63 o
  -5  -5   5     2354.56     2294.71     41.71 o
  -4  -5   5     3010.07     2873.31     56.44 o
  -3  -5   5     2538.71     2570.97     71.68 o
  -2  -5   5     1548.32     1589.39     31.05 o
  -1  -5   5       21.47       17.40      1.86 o
   0  -5   5      190.27      179.81      7.25 o
   1  -5   5       70.32       49.09      2.69 o
   2  -5   5     3461.09     3375.80     71.97 o
   3  -5   5     1642.22     1677.86     29.05 o
   4  -5   5     1486.52     1486.50     33.35 o
   5  -5   5     2832.80     2800.94     48.25 o
   6  -5   5      143.73      148.02      3.82 o
   7  -5   5       55.46       56.38      2.46 o
   8  -5   5        1.73        1.90      1.14 o
  -9  -4   5      571.71      556.19     21.54 o
  -8  -4   5        2.97        3.02      1.14 o
  -7  -4   5       56.13       48.85      1.92 o
  -6  -4   5      400.30      413.29      6.53 o
  -5  -4   5        0.77        5.84      0.48 o
  -4  -4   5      466.54      436.83      6.61 o
  -3  -4   5      734.25      745.16     15.42 o
  -2  -4   5     4709.96     4603.06    102.17 o
  -1  -4   5     2567.57     2621.13     55.07 o
   0  -4   5      643.41      640.44     13.88 o
   1  -4   5     2172.17     2068.74     40.35 o
   2  -4   5       60.73       76.33      3.20 o
   3  -4   5     3039.47     2989.22     52.86 o
   4  -4   5      828.05      828.16     13.23 o
   5  -4   5     1391.18     1381.30     21.88 o
   6  -4   5      731.70      733.46     12.97 o
   7  -4   5      470.25      452.93     11.13 o
   8  -4   5      761.88      754.01     23.00 o
   9  -4   5      584.68      591.24     14.79 o
  -9  -3   5      165.34      158.49      5.75 o
  -8  -3   5     1100.91     1090.28     39.98 o
  -7  -3   5      915.40      902.85     15.91 o
  -6  -3   5     3479.61     3543.79     64.17 o
  -5  -3   5     2072.57     2231.84     29.74 o
  -4  -3   5      131.86      116.36      1.79 o
  -3  -3   5      122.07       76.14      1.64 o
  -2  -3   5       36.62       33.79      0.94 o
  -1  -3   5      536.83      512.22      8.37 o
   0  -3   5      372.62      394.30      6.49 o
   1  -3   5     2904.84     3019.05     49.21 o
   2  -3   5     3488.70     3499.87     62.11 o
   3  -3   5      466.44      461.21      7.48 o
   4  -3   5      820.93      831.36     11.41 o
   5  -3   5       70.59       79.37      2.48 o
   6  -3   5      815.10      847.58     15.35 o
   7  -3   5      951.86      975.85     22.60 o
   8  -3   5      748.87      782.15     18.64 o
   9  -3   5     2205.85     2223.93     50.56 o
  -9  -2   5      311.27      306.20     10.83 o
  -8  -2   5        2.13        1.48      0.75 o
  -7  -2   5       13.55       11.36      1.02 o
  -6  -2   5      140.24      134.33      2.92 o
  -5  -2   5     1305.85     1179.49     23.81 o
  -4  -2   5     3449.73     3328.66     52.69 o
  -3  -2   5     5413.24     5356.42     84.91 o
  -2  -2   5     8017.23     8127.72    118.05 o
  -1  -2   5      463.69      413.39      6.19 o
   0  -2   5     1369.99     1312.84     24.14 o
   1  -2   5     3866.96     4071.91     55.05 o
   2  -2   5      272.05      252.08      3.23 o
   3  -2   5     1253.96     1336.02     19.10 o
   4  -2   5      994.59     1014.13     15.91 o
   5  -2   5     2491.83     2603.23     40.38 o
   6  -2   5      131.57      143.33      3.59 o
   7  -2   5        0.51        2.44      0.79 o
   8  -2   5        5.19        6.83      1.46 o
   9  -2   5       86.39       92.32      3.67 o
  -9  -1   5      556.68      549.52     12.26 o
  -8  -1   5      186.57      176.68      4.71 o
  -7  -1   5      555.56      526.68     11.43 o
  -6  -1   5     3769.13     3764.05     64.56 o
  -5  -1   5      914.88      998.23     21.50 o
  -4  -1   5      100.38      105.10      2.04 o
  -3  -1   5      178.90      214.13      5.73 o
  -2  -1   5     4507.24     4674.56     63.28 o
  -1  -1   5     8102.61     8255.38    104.36 o
   0  -1   5     5082.59     5263.50     63.14 o
   1  -1   5    12760.12    12859.34    159.28 o
   2  -1   5     3078.92     2919.18     47.73 o
   3  -1   5     1234.18     1306.04     19.39 o
   4  -1   5      991.17      981.82     15.67 o
   5  -1   5      204.45      209.49      4.39 o
   6  -1   5        5.55        9.58      1.04 o
   7  -1   5      404.56      389.40     10.03 o
   8  -1   5     1051.25     1071.56     25.43 o
   9  -1   5     1391.65     1405.51     32.90 o
  -9   0   5       77.17       76.64      2.89 o
  -8   0   5        2.38        1.66      0.75 o
  -7   0   5       39.61       39.74      1.82 o
  -6   0   5      170.73      164.94      3.93 o
  -5   0   5      534.60      580.62      9.99 o
  -4   0   5      152.01      158.37      3.18 o
  -3   0   5      787.59      727.43     10.95 o
  -2   0   5      741.14      746.43     12.30 o
  -1   0   5       80.90       78.70      1.22 o
   0   0   5        3.97        7.23      0.33 o
   1   0   5     3593.44     3674.49     47.58 o
   2   0   5     5629.31     5538.20     85.64 o
   3   0   5     2895.36     2854.78     51.53 o
   4   0   5     2264.36     2281.24     35.41 o
   5   0   5     2746.94     2860.65     76.06 o
   6   0   5      111.70      121.20      3.88 o
   7   0   5       92.46       95.49      3.47 o
   8   0   5       30.06       33.17      2.15 o
   9   0   5      505.65      504.45     13.11 o
  -9   1   5     1213.29     1196.89     32.72 o
  -8   1   5      956.45      931.21     19.71 o
  -7   1   5     1965.74     1801.93     43.98 o
  -6   1   5     1430.16     1395.97     29.95 o
  -5   1   5       49.60       42.55      2.16 o
  -4   1   5        3.11        1.75      0.57 o
  -3   1   5       36.12       17.54      0.60 o
  -2   1   5     2222.76     2097.07     42.83 o
  -1   1   5      447.25      358.59      5.20 o
   0   1   5     1080.13     1019.22     12.53 o
   1   1   5     4128.16     4187.75     50.39 o
   2   1   5       29.31       31.69      0.76 o
   3   1   5      382.07      385.51      5.90 o
   4   1   5      641.79      677.46     13.13 o
   5   1   5     1358.06     1313.38     27.03 o
   6   1   5      721.81      733.37     23.38 o
   7   1   5      545.30      521.32     13.16 o
   8   1   5      427.13      405.38     12.30 o
   9   1   5      231.25      239.05     11.81 o
  -9   2   5      286.35      272.43      6.98 o
  -8   2   5      298.03      297.42      7.41 o
  -7   2   5      716.51      694.04     14.05 o
  -6   2   5     4675.84     4443.62    106.64 o
  -5   2   5     4512.19     4316.99     77.83 o
  -4   2   5     2264.21     2207.50     35.40 o
  -3   2   5     3252.75     3136.03     64.34 o
  -2   2   5        9.57       10.72      0.58 o
  -1   2   5       84.11      106.09      1.83 o
   0   2   5      309.15      328.80      4.45 o
   1   2   5     3946.64     3960.83     53.17 o
   2   2   5     3611.98     3537.33     49.28 o
   3   2   5     4220.77     4354.30     59.45 o
   4   2   5     2742.50     2556.20     51.26 o
   5   2   5     1369.76     1311.83     36.72 o
   6   2   5        0.10        4.30      1.44 o
   7   2   5        3.08        2.91      1.35 o
   8   2   5      398.17      410.31     12.45 o
  -9   3   5       65.63       70.00      2.87 o
  -8   3   5      166.84      159.49      4.26 o
  -7   3   5      746.99      740.33     14.50 o
  -6   3   5        3.59       13.48      1.35 o
  -5   3   5      761.20      831.41     15.92 o
  -4   3   5      153.57      187.60      3.35 o
  -3   3   5     2242.49     2137.58     31.23 o
  -2   3   5     1448.73     1485.99     25.07 o
  -1   3   5      565.80      561.59      8.35 o
   0   3   5     1412.31     1380.83     17.31 o
   1   3   5      280.88      258.90      3.99 o
   2   3   5      803.87      812.41     11.45 o
   3   3   5      109.48      108.96      2.22 o
   4   3   5      136.23      148.88      3.94 o
   5   3   5     1791.56     1768.19     40.51 o
   6   3   5     1415.46     1428.81     32.95 o
   7   3   5     1395.35     1368.45     26.11 o
   8   3   5      703.25      691.41     19.77 o
  -9   4   5      430.04      449.10     17.19 o
  -8   4   5      153.83      157.99      4.26 o
  -7   4   5     1074.99     1054.77     20.21 o
  -6   4   5     1600.18     1586.97     30.95 o
  -5   4   5      294.14      336.57      6.27 o
  -4   4   5     1066.31     1185.54     19.70 o
  -3   4   5     1465.14     1533.72     25.14 o
  -2   4   5      211.99      215.05      3.59 o
  -1   4   5      475.48      472.51      7.06 o
   0   4   5     1151.01     1153.27     14.57 o
   1   4   5     2488.07     2620.15     35.55 o
   2   4   5      365.82      364.63      5.96 o
   3   4   5      154.04      150.16      3.35 o
   4   4   5        7.11        6.14      0.90 o
   5   4   5      208.37      198.99      5.71 o
   6   4   5      590.95      581.34     22.33 o
   7   4   5      265.42      267.07      6.25 o
  -8   5   5       81.83       85.12      2.91 o
  -7   5   5        6.74        7.86      1.03 o
  -6   5   5     1421.80     1394.39     41.02 o
  -5   5   5     1745.85     1663.18     31.66 o
  -4   5   5     1713.76     1723.93     31.92 o
  -3   5   5     3480.06     3425.01     54.98 o
  -2   5   5      605.13      593.64      8.83 o
  -1   5   5     1587.37     1574.66     22.21 o
   0   5   5     1116.67     1172.14     16.68 o
   1   5   5       33.60       30.42      1.09 o
   2   5   5      873.22      858.43     13.87 o
   3   5   5      442.99      475.68      9.03 o
   4   5   5      655.06      671.48     16.05 o
   5   5   5      910.20      940.52     22.17 o
   6   5   5       20.39       24.55      1.47 o
   7   5   5      147.34      157.77      4.28 o
  -7   6   5     1246.49     1228.20     25.59 o
  -6   6   5       11.87        9.80      1.03 o
  -5   6   5       82.13       96.99      2.83 o
  -4   6   5       18.69       19.93      1.21 o
  -3   6   5      341.79      335.58      5.92 o
  -2   6   5     1390.51     1385.38     19.72 o
  -1   6   5     1123.17     1141.53     16.35 o
   0   6   5     2744.18     2797.29     39.02 o
   1   6   5     3604.31     3616.02     55.95 o
   2   6   5      987.99      962.62     17.31 o
   3   6   5     1280.13     1253.32     22.37 o
   4   6   5      507.79      517.08     12.67 o
   5   6   5      142.11      139.72      4.46 o
   6   6   5      520.78      527.57     11.04 o
  -6   7   5      644.79      644.35     14.79 o
  -5   7   5      433.78      445.16     10.54 o
  -4   7   5     1116.28     1131.51     21.51 o
  -3   7   5      967.11      933.53     14.93 o
  -2   7   5       46.96       55.86      1.54 o
  -1   7   5       41.50       45.46      1.40 o
   0   7   5      730.05      739.65     13.55 o
   1   7   5     1492.08     1485.38     26.31 o
   2   7   5      936.47      932.36     16.87 o
   3   7   5      671.93      708.99     16.79 o
   4   7   5     1153.49     1195.31     27.68 o
   5   7   5      506.21      530.26     16.32 o
  -5   8   5      185.91      200.67      7.12 o
  -4   8   5       41.19       42.95      1.98 o
  -3   8   5      255.48      255.99      7.12 o
  -2   8   5      111.03      107.85      3.08 o
  -1   8   5      378.92      407.09      7.99 o
   0   8   5      764.14      791.93     37.49 o
   1   8   5      104.84      100.47      6.42 o
   2   8   5      149.43      164.86      5.44 o
   3   8   5        5.53        8.77      2.38 o
   4   8   5      122.67      124.13      4.48 o
  -3   9   5      331.20      330.22      8.66 o
  -2   9   5        0.04        0.97      0.72 o
  -1   9   5        8.39        8.52      1.03 o
   0   9   5      776.79      771.78     31.18 o
   1   9   5     1734.62     1605.82     73.54 o
   2   9   5      931.23      903.38     42.26 o
  -3 -11   6        3.59        5.49      0.82 o
  -2 -11   6       45.94       44.87      1.78 o
  -1 -11   6      261.32      252.03      5.94 o
   0 -11   6      993.75      980.94     20.05 o
   1 -11   6      782.31      781.18     16.14 o
   2 -11   6      968.16      968.86     20.45 o
   3 -11   6     1639.41     1657.65     51.06 o
  -5 -10   6       31.29       36.05      2.53 o
  -4 -10   6      230.78      222.97      5.64 o
  -3 -10   6      670.74      641.21     13.63 o
  -2 -10   6      461.18      444.02      9.67 o
  -1 -10   6     1070.31     1047.42     21.21 o
   0 -10   6       88.93       93.27      2.52 o
   1 -10   6        0.46        2.73      0.72 o
   2 -10   6      304.73      319.08      8.71 o
   3 -10   6       48.59       48.49      2.12 o
   4 -10   6      517.57      508.47     15.12 o
   5 -10   6      488.84      479.96     18.64 o
  -6  -9   6      421.60      425.19     15.33 o
  -5  -9   6     1967.38     2011.64     40.45 o
  -4  -9   6     1543.04     1482.44     29.97 o
  -3  -9   6       23.20       23.15      1.82 o
  -2  -9   6       81.09       77.37      2.23 o
  -1  -9   6      247.83      246.56      5.50 o
   0  -9   6     1381.50     1343.52     26.67 o
   1  -9   6     1240.20     1168.81     23.32 o
   2  -9   6     2024.74     1939.06     45.54 o
   3  -9   6      696.01      691.15     17.65 o
   4  -9   6        1.82        3.16      0.80 o
   5  -9   6        4.64        5.01      1.03 o
   6  -9   6       12.84       12.84      2.28 o
  -7  -8   6       95.12       99.47      5.90 o
  -6  -8   6       63.42       62.51      2.46 o
  -5  -8   6      454.14      456.46     10.72 o
  -4  -8   6     1109.67     1135.84     23.16 o
  -3  -8   6      522.08      509.78     10.84 o
  -2  -8   6     1145.44     1080.69     21.69 o
  -1  -8   6     1124.44     1112.53     22.16 o
   0  -8   6        4.65        5.59      1.45 o
   1  -8   6        0.79        3.05      0.41 o
   2  -8   6      166.44      166.70      3.86 o
   3  -8   6     1589.08     1631.37     48.45 o
   4  -8   6     1427.85     1428.53     35.67 o
   5  -8   6     1026.91     1039.58     26.66 o
   6  -8   6     1360.99     1347.87     35.54 o
   7  -8   6      262.02      273.56      9.05 o
  -8  -7   6      917.41      916.63     33.14 o
  -7  -7   6      238.67      250.30      7.98 o
  -6  -7   6      593.88      613.86     16.26 o
  -5  -7   6     1546.56     1568.48     35.53 o
  -4  -7   6        0.76        1.15      0.51 o
  -3  -7   6      314.33      313.74      6.93 o
  -2  -7   6       75.37       78.15      2.08 o
  -1  -7   6     1202.59     1200.22     40.60 o
   0  -7   6      525.31      536.72     19.26 o
   1  -7   6      556.81      567.38     19.89 o
   2  -7   6     2236.15     2235.85     43.74 o
   3  -7   6      357.83      357.38      8.36 o
   4  -7   6      270.35      273.12      6.54 o
   5  -7   6      505.25      508.24     11.60 o
   6  -7   6     1227.82     1215.66     32.11 o
   7  -7   6     1315.82     1367.87     68.98 o
  -8  -6   6      110.54      113.00      4.54 o
  -7  -6   6      549.29      554.80     12.93 o
  -6  -6   6      361.49      372.35     10.47 o
  -5  -6   6     3397.58     3272.86     64.48 o
  -4  -6   6     3358.47     3260.75     64.05 o
  -3  -6   6      911.09      906.23     18.30 o
  -2  -6   6     1715.89     1674.43     33.00 o
  -1  -6   6      194.06      169.45      7.25 o
   0  -6   6      120.56      116.62      5.39 o
   1  -6   6       12.74       13.67      1.66 o
   2  -6   6      958.36      991.06     21.30 o
   3  -6   6      454.02      489.57      8.97 o
   4  -6   6       82.70       92.24      2.77 o
   5  -6   6      172.86      181.67      4.84 o
   6  -6   6      336.54      334.11     10.08 o
   7  -6   6       65.90       68.03      6.11 o
   8  -6   6      193.70      192.65      6.93 o
  -8  -5   6      551.69      569.83     19.99 o
  -7  -5   6      137.56      137.70      4.16 o
  -6  -5   6      973.33      957.68     21.23 o
  -5  -5   6       63.14       59.50      2.11 o
  -4  -5   6     1268.72     1244.06     25.02 o
  -3  -5   6      986.78      979.87     20.50 o
  -2  -5   6     5338.57     5317.00    104.50 o
  -1  -5   6     9461.67     9710.08    205.28 o
   0  -5   6     4009.30     3975.60    130.30 o
   1  -5   6     3451.27     3422.73     69.58 o
   2  -5   6     2359.40     2395.04     41.20 o
   3  -5   6       26.62       38.94      1.84 o
   4  -5   6      374.16      389.59      8.74 o
   5  -5   6       29.05       31.21      2.04 o
   6  -5   6      983.04      955.59     19.65 o
   7  -5   6      442.26      426.93     11.47 o
   8  -5   6      301.12      303.97     11.30 o
  -9  -4   6        3.13        3.52      1.24 o
  -8  -4   6      436.42      403.94     15.54 o
  -7  -4   6       42.45       36.92      1.63 o
  -6  -4   6      142.55      154.47      2.79 o
  -5  -4   6     1544.07     1624.25     23.52 o
  -4  -4   6        5.71       10.54      0.55 o
  -3  -4   6       92.50      111.63      2.04 o
  -2  -4   6       84.58      104.27      2.04 o
  -1  -4   6      640.55      637.42     10.37 o
   0  -4   6     1381.87     1403.75     22.43 o
   1  -4   6     2018.22     1969.60     47.97 o
   2  -4   6     6975.41     6844.38    139.13 o
   3  -4   6     2896.31     2896.47     51.22 o
   4  -4   6     1057.16     1050.32     16.69 o
   5  -4   6      525.76      522.91      9.64 o
   6  -4   6       11.36       14.52      1.52 o
   7  -4   6      273.55      259.41      7.11 o
   8  -4   6      265.17      257.83      6.90 o
  -9  -3   6     1246.33     1188.89     31.92 o
  -8  -3   6      338.21      325.18      9.78 o
  -7  -3   6      395.40      381.98      8.42 o
  -6  -3   6      853.47      860.60     14.35 o
  -5  -3   6      485.85      450.26      6.04 o
  -4  -3   6     1190.61     1169.14     14.78 o
  -3  -3   6      282.14      280.01      4.37 o
  -2  -3   6     2807.07     2699.66     50.41 o
  -1  -3   6      422.52      352.63      6.77 o
   0  -3   6      190.76      202.56      3.99 o
   1  -3   6      662.55      688.46     11.52 o
   2  -3   6      365.67      393.04      6.86 o
   3  -3   6     2428.42     2440.60     37.75 o
   4  -3   6     1257.40     1326.45     17.73 o
   5  -3   6      440.51      487.52      9.56 o
   6  -3   6     2522.16     2560.22     44.63 o
   7  -3   6      186.89      183.15      5.57 o
   8  -3   6      176.53      186.50      5.52 o
  -9  -2   6      967.07      960.24     32.10 o
  -8  -2   6     1586.20     1501.22     53.61 o
  -7  -2   6     1563.67     1538.55     41.88 o
  -6  -2   6     6718.12     6543.15    181.29 o
  -5  -2   6     2949.08     3069.02     44.73 o
  -4  -2   6        0.31        5.90      0.94 o
  -3  -2   6      358.96      340.27      5.35 o
  -2  -2   6      455.47      462.95      5.65 o
  -1  -2   6     4618.41     4778.80     69.79 o
   0  -2   6     4792.83     5017.01     73.44 o
   1  -2   6     2250.96     2291.42     30.90 o
   2  -2   6     5601.11     5675.64     68.00 o
   3  -2   6      967.96     1007.82     14.54 o
   4  -2   6      603.07      641.19      9.51 o
   5  -2   6      615.51      618.63     11.38 o
   6  -2   6      290.80      286.90      7.45 o
   7  -2   6      528.54      554.33     13.57 o
   8  -2   6      668.18      707.93     17.21 o
   9  -2   6      823.27      854.72     20.63 o
  -9  -1   6      108.34      111.32      3.60 o
  -8  -1   6      219.06      220.85      5.65 o
  -7  -1   6       11.41       13.56      1.14 o
  -6  -1   6        2.01        3.90      0.69 o
  -5  -1   6     1154.99     1184.22     21.25 o
  -4  -1   6      655.34      620.72      9.04 o
  -3  -1   6     1933.41     2014.93     28.18 o
  -2  -1   6     4844.00     5077.58     61.99 o
  -1  -1   6      161.46      165.78      2.39 o
   0  -1   6      344.19      360.58      4.58 o
   1  -1   6       21.16       32.40      0.74 o
   2  -1   6     3453.87     3415.75     41.67 o
   3  -1   6     3738.11     3809.06     75.57 o
   4  -1   6     1826.99     1866.50     27.59 o
   5  -1   6     1866.63     1984.51     43.98 o
   6  -1   6     1083.40     1074.65     26.99 o
   7  -1   6        4.86        5.95      1.02 o
   8  -1   6      262.31      273.40      7.65 o
  -9   0   6      938.47      926.00     23.18 o
  -8   0   6      513.52      489.53     11.04 o
  -7   0   6     1745.53     1634.38     50.44 o
  -6   0   6     4030.75     3817.15    197.21 o
  -5   0   6        7.67        6.14      0.58 o
  -4   0   6       95.58       88.29      2.31 o
  -3   0   6       46.35       57.21      1.25 o
  -2   0   6     1763.01     1677.45     23.96 o
  -1   0   6     1392.11     1268.11     16.30 o
   0   0   6     1957.96     1949.29     23.89 o
   1   0   6     1689.11     1622.97     27.13 o
   2   0   6      670.95      660.42      9.64 o
   3   0   6     1605.93     1633.22     21.34 o
   4   0   6       53.60       57.46      1.44 o
   5   0   6      118.86      143.71      4.27 o
   6   0   6     2638.10     2585.79     58.50 o
   7   0   6     1446.09     1393.46     32.13 o
   8   0   6     1780.58     1802.09     41.67 o
  -9   1   6       53.18       49.77      2.40 o
  -8   1   6      481.36      457.40     10.46 o
  -7   1   6      314.67      291.33      7.05 o
  -6   1   6     3634.07     3385.24     61.38 o
  -5   1   6     2185.27     2131.31     39.10 o
  -4   1   6      863.34      803.32     12.21 o
  -3   1   6     2193.60     2206.30     38.75 o
  -2   1   6     2188.47     2172.21     26.95 o
  -1   1   6        0.47        2.88      0.37 o
   0   1   6        4.62        3.49      0.38 o
   1   1   6      167.85      167.40      2.40 o
   2   1   6     2528.90     2528.42     47.49 o
   3   1   6      586.43      579.80      8.59 o
   4   1   6     1308.55     1306.79     26.91 o
   5   1   6     1135.28     1133.58     23.62 o
   6   1   6       94.04       92.78      4.10 o
   7   1   6      347.67      333.96      9.01 o
   8   1   6      215.73      213.34      7.66 o
  -9   2   6      282.11      286.25      7.46 o
  -8   2   6      154.26      154.29      4.53 o
  -7   2   6      913.06      870.25     27.44 o
  -6   2   6      174.82      162.62      3.98 o
  -5   2   6      810.74      833.53     17.16 o
  -4   2   6      628.15      655.08     11.17 o
  -3   2   6     3524.48     3579.56     73.88 o
  -2   2   6     8839.52     8827.20    185.21 o
  -1   2   6     3002.88     2897.27     37.85 o
   0   2   6     4435.61     4287.43     57.98 o
   1   2   6     3794.96     3753.07     58.22 o
   2   2   6       30.09       33.59      0.96 o
   3   2   6      269.20      289.46      5.39 o
   4   2   6      116.66      111.12      3.22 o
   5   2   6      433.50      458.02     11.21 o
   6   2   6      757.14      737.69     18.11 o
   7   2   6      118.06      112.78      7.87 o
   8   2   6      466.35      438.74     13.33 o
  -9   3   6      168.20      164.71      4.96 o
  -8   3   6       15.19       11.68      1.19 o
  -7   3   6      347.65      320.41      7.07 o
  -6   3   6     2258.41     2140.38     87.52 o
  -5   3   6       33.93       48.03      1.76 o
  -4   3   6      279.46      290.34      6.14 o
  -3   3   6      392.69      398.29      7.06 o
  -2   3   6       99.10       91.54      2.00 o
  -1   3   6     1821.66     1723.96     24.26 o
   0   3   6     1391.29     1449.78     21.68 o
   1   3   6     3778.17     3778.52     55.57 o
   2   3   6     4308.33     4283.26     88.74 o
   3   3   6      733.61      740.03     16.00 o
   4   3   6     2156.05     2156.97     54.00 o
   5   3   6      514.94      517.64     12.85 o
   6   3   6      173.84      162.72      5.12 o
   7   3   6      187.68      177.00      6.37 o
  -8   4   6      445.42      446.01     11.09 o
  -7   4   6      403.37      391.92      8.46 o
  -6   4   6       55.93       52.97      2.03 o
  -5   4   6       71.86       77.33      2.42 o
  -4   4   6       15.26       15.95      1.06 o
  -3   4   6      491.53      503.65     10.01 o
  -2   4   6      928.83      929.82     14.90 o
  -1   4   6       72.10       78.52      1.59 o
   0   4   6      644.17      642.83     10.08 o
   1   4   6       12.16       14.34      0.79 o
   2   4   6     1345.14     1338.82     29.14 o
   3   4   6      168.13      168.55      3.80 o
   4   4   6      476.41      495.27     12.24 o
   5   4   6     1776.36     1747.71     39.97 o
   6   4   6      158.23      160.34      5.12 o
   7   4   6       65.49       63.77      2.44 o
  -8   5   6      845.92      880.06     17.58 o
  -7   5   6     2266.86     2225.27     41.60 o
  -6   5   6     1417.82     1340.09     26.31 o
  -5   5   6       57.94       57.07      2.10 o
  -4   5   6      587.55      600.50     11.94 o
  -3   5   6       12.73       14.98      1.08 o
  -2   5   6     1713.55     1677.02     26.09 o
  -1   5   6     1258.92     1243.86     17.85 o
   0   5   6     1393.90     1427.14     22.73 o
   1   5   6     3144.24     3137.84     54.46 o
   2   5   6      823.92      844.58     15.33 o
   3   5   6      277.86      269.58      5.61 o
   4   5   6      662.36      668.44     16.22 o
   5   5   6      108.26      106.08      3.76 o
   6   5   6      410.44      419.76     11.00 o
  -7   6   6       27.32       28.95      1.71 o
  -6   6   6      808.86      793.33     15.73 o
  -5   6   6      738.01      765.14     15.01 o
  -4   6   6     1208.51     1233.22     23.24 o
  -3   6   6     1312.13     1310.68     20.54 o
  -2   6   6      528.08      537.61      9.37 o
  -1   6   6       35.68       36.11      1.24 o
   0   6   6       40.17       39.03      1.50 o
   1   6   6     1047.85     1038.69     18.65 o
   2   6   6     1584.56     1608.82     28.67 o
   3   6   6      621.73      643.41     12.07 o
   4   6   6     2314.24     2288.73     51.75 o
   5   6   6     1418.48     1421.75     32.95 o
   6   6   6      235.25      238.52      5.87 o
  -6   7   6       59.10       65.73      2.35 o
  -5   7   6       60.06       54.41      2.08 o
  -4   7   6      409.42      395.96      7.02 o
  -3   7   6       39.21       40.40      1.42 o
  -2   7   6      392.93      392.83      6.80 o
  -1   7   6      114.41      120.07      2.64 o
   0   7   6      730.53      755.09     13.89 o
   1   7   6      244.59      249.54      5.19 o
   2   7   6      105.25      116.03      2.94 o
   3   7   6       86.54       84.81      3.16 o
   4   7   6       34.83       35.64      2.07 o
  -5   8   6      798.60      836.60     15.04 o
  -4   8   6     1482.02     1488.08     25.64 o
  -3   8   6      842.07      853.22     15.11 o
  -2   8   6        8.86        9.58      0.81 o
  -1   8   6        1.97        2.31      0.52 o
   0   8   6       42.58       38.30      2.10 o
   1   8   6      760.88      773.47     22.74 o
   2   8   6      268.66      273.76      8.80 o
   3   8   6      297.70      313.60      9.99 o
  -2   9   6      842.66      875.35     23.94 o
  -1   9   6      973.08      980.23     45.99 o
   0   9   6     1357.57     1341.29     62.14 o
  -3 -11   7      296.86      300.74      7.06 o
  -2 -11   7       50.85       52.45      1.87 o
  -1 -11   7      870.42      839.60     17.26 o
   0 -11   7      855.66      836.42     17.14 o
   1 -11   7       76.17       77.97      2.35 o
   2 -11   7       58.76       59.43      3.52 o
   3 -11   7        8.05        8.15      1.45 o
  -5 -10   7     1484.23     1458.16     30.85 o
  -4 -10   7     1739.58     1686.11     34.04 o
  -3 -10   7       48.44       57.05      5.68 o
  -2 -10   7       25.32       23.71      1.69 o
  -1 -10   7        2.76        3.40      0.55 o
   0 -10   7      241.36      248.30      5.53 o
   1 -10   7      305.83      287.11      6.31 o
   2 -10   7      149.48      147.15      3.64 o
   3 -10   7      655.88      634.32     16.33 o
   4 -10   7       79.72       81.68      3.15 o
  -6  -9   7       21.78       19.29      2.28 o
  -5  -9   7      273.05      272.23      5.74 o
  -4  -9   7     2685.45     2663.58     52.83 o
  -3  -9   7     1962.42     1905.11     37.94 o
  -2  -9   7     1511.71     1464.97     29.22 o
  -1  -9   7     2506.58     2442.99     47.94 o
   0  -9   7      835.56      817.62     28.79 o
   1  -9   7      219.54      214.23      4.75 o
   2  -9   7      501.96      504.80     10.52 o
   3  -9   7       91.44       81.58      3.11 o
   4  -9   7      481.22      480.13     14.40 o
   5  -9   7      150.28      146.15      6.21 o
   6  -9   7      501.32      490.74     19.26 o
  -7  -8   7        6.00       10.89      1.59 o
  -6  -8   7       13.66       23.16      1.99 o
  -5  -8   7     1041.72     1069.16     27.24 o
  -4  -8   7        0.10        1.28      0.79 o
  -3  -8   7      453.83      454.29      9.76 o
  -2  -8   7       68.36       71.91      2.79 o
  -1  -8   7     1750.21     1757.87     59.04 o
   0  -8   7     3661.17     3657.63    119.94 o
   1  -8   7     2316.69     2394.02     79.13 o
   2  -8   7     1492.32     1460.29     28.85 o
   3  -8   7     1017.20     1007.40     25.19 o
   4  -8   7       67.14       69.61      2.78 o
   5  -8   7      157.52      175.02      5.64 o
   6  -8   7       12.86       15.36      1.79 o
  -7  -7   7      115.78      123.19      4.83 o
  -6  -7   7        8.65       15.82      2.69 o
  -5  -7   7      780.13      757.07     20.54 o
  -4  -7   7     1097.87     1081.08     22.04 o
  -3  -7   7      202.28      217.98      5.05 o
  -2  -7   7      477.93      454.59      9.48 o
  -1  -7   7      394.52      384.26     14.50 o
   0  -7   7      147.18      131.95      6.01 o
   1  -7   7      379.34      368.52     13.67 o
   2  -7   7      159.39      165.28      3.74 o
   3  -7   7     2594.32     2697.83     58.72 o
   4  -7   7      859.09      859.70     18.42 o
   5  -7   7      612.49      622.53     13.88 o
   6  -7   7     1204.50     1205.05     58.21 o
   7  -7   7       66.75       66.27      4.35 o
  -8  -6   7     1432.49     1435.28     41.22 o
  -7  -6   7      400.66      425.02     29.00 o
  -6  -6   7     1371.70     1387.54     34.40 o
  -5  -6   7      724.08      747.94     16.88 o
  -4  -6   7      382.09      356.37      7.93 o
  -3  -6   7      372.87      350.13      7.57 o
  -2  -6   7      249.34      260.01      6.26 o
  -1  -6   7     3103.84     3087.97    101.30 o
   0  -6   7     1943.92     1999.19     66.08 o
   1  -6   7     1836.03     1856.05     37.20 o
   2  -6   7     3782.20     3826.14     74.73 o
   3  -6   7      294.47      290.40      5.69 o
   4  -6   7      507.72      498.30     11.06 o
   5  -6   7       61.98       59.03      2.28 o
   6  -6   7      316.57      316.28      9.78 o
   7  -6   7     1338.14     1268.37     49.09 o
  -8  -5   7      146.59      140.65      8.08 o
  -7  -5   7      206.84      222.96      5.98 o
  -6  -5   7      600.17      602.48     13.76 o
  -5  -5   7     4254.28     4214.67     82.64 o
  -4  -5   7     1071.08     1050.54     19.82 o
  -3  -5   7      124.97      130.27      2.84 o
  -2  -5   7      558.97      551.07      9.15 o
  -1  -5   7      104.16      116.79      2.21 o
   0  -5   7     2290.49     2344.31     42.03 o
   1  -5   7     2075.57     2078.99     40.59 o
   2  -5   7     1411.58     1408.31     28.86 o
   3  -5   7     2385.99     2419.68     49.26 o
   4  -5   7       74.82       84.65      3.30 o
   5  -5   7     1065.51     1066.02     22.57 o
   6  -5   7      709.32      683.53     15.88 o
   7  -5   7       89.43       89.03      3.22 o
   8  -5   7       45.27       44.31      3.07 o
  -9  -4   7     1286.51     1250.35     45.78 o
  -8  -4   7      496.46      461.94     17.40 o
  -7  -4   7      239.22      220.19      6.89 o
  -6  -4   7      748.52      728.60     13.49 o
  -5  -4   7        1.97        3.68      0.64 o
  -4  -4   7      223.00      219.76      3.63 o
  -3  -4   7      386.56      389.96      6.79 o
  -2  -4   7     1742.72     1728.33     27.86 o
  -1  -4   7     3982.25     3949.33     62.70 o
   0  -4   7      249.73      235.14      4.62 o
   1  -4   7      506.50      480.87      9.14 o
   2  -4   7      380.50      399.29      8.63 o
   3  -4   7     2882.63     2878.42     50.94 o
   4  -4   7     1655.28     1707.90     29.61 o
   5  -4   7     1654.31     1643.02     28.62 o
   6  -4   7     3807.68     3769.20     89.76 o
   7  -4   7     1877.81     1859.64     57.38 o
   8  -4   7      505.80      490.78     15.98 o
  -9  -3   7      417.30      410.37     12.12 o
  -8  -3   7     1017.08      988.02     31.18 o
  -7  -3   7      599.36      578.89     12.28 o
  -6  -3   7     2191.37     2241.14     38.11 o
  -5  -3   7     3045.59     3166.67     42.63 o
  -4  -3   7       34.68       33.78      0.85 o
  -3  -3   7      316.12      351.36      4.96 o
  -2  -3   7     1066.67     1134.15     18.78 o
  -1  -3   7      427.08      410.25      7.86 o
   0  -3   7      767.99      804.51     15.02 o
   1  -3   7     1057.28     1103.79     16.72 o
   2  -3   7     2873.74     2947.51     39.77 o
   3  -3   7      467.22      452.38      7.44 o
   4  -3   7      201.99      195.19      2.98 o
   5  -3   7       97.25      103.54      2.24 o
   6  -3   7      168.86      175.71      3.87 o
   7  -3   7      969.29      957.68     22.31 o
   8  -3   7      551.46      552.87     19.47 o
  -9  -2   7      904.71      959.40     26.25 o
  -8  -2   7       10.33       11.15      1.14 o
  -7  -2   7        3.77        7.15      0.90 o
  -6  -2   7      349.12      364.46      7.50 o
  -5  -2   7     4017.30     4106.57     59.70 o
  -4  -2   7     2985.87     3093.67     41.70 o
  -3  -2   7     3938.09     4114.90     49.94 o
  -2  -2   7     5224.83     5245.42     66.48 o
  -1  -2   7     4151.60     3986.25     58.19 o
   0  -2   7      373.57      369.72      5.67 o
   1  -2   7     1499.05     1570.88     19.95 o
   2  -2   7       32.81       40.03      0.79 o
   3  -2   7     1071.23     1109.19     14.91 o
   4  -2   7        4.57        9.06      1.09 o
   5  -2   7     1424.61     1434.71     25.39 o
   6  -2   7     1372.66     1360.59     31.06 o
   7  -2   7        1.51        2.63      0.86 o
   8  -2   7        0.73        0.89      0.85 o
  -9  -1   7      314.51      308.37      9.49 o
  -8  -1   7      234.74      210.89      5.50 o
  -7  -1   7     1072.75     1000.81     24.74 o
  -6  -1   7     1759.19     1720.13     41.95 o
  -5  -1   7      235.79      255.45      6.74 o
  -4  -1   7      190.88      194.51      3.39 o
  -3  -1   7       34.29       30.70      0.80 o
  -2  -1   7     1679.47     1649.74     21.25 o
  -1  -1   7    10682.74    10686.05    135.67 o
   0  -1   7     2809.39     2868.08     34.24 o
   1  -1   7     4564.23     4510.37     67.37 o
   2  -1   7     4276.81     4401.51     57.09 o
   3  -1   7      114.64      128.64      2.18 o
   4  -1   7      172.40      168.56      3.28 o
   5  -1   7       16.88       14.42      1.14 o
   6  -1   7     1436.99     1463.55     33.54 o
   7  -1   7     1443.89     1478.40     33.97 o
   8  -1   7      726.60      718.58     17.63 o
  -9   0   7      149.96      147.03      4.48 o
  -8   0   7       40.05       37.75      1.94 o
  -7   0   7       49.67       46.59      2.03 o
  -6   0   7        1.65        2.50      0.70 o
  -5   0   7      662.35      631.24     12.43 o
  -4   0   7       37.46       36.06      1.02 o
  -3   0   7      890.01      909.73     15.13 o
  -2   0   7     1212.68     1262.29     16.03 o
  -1   0   7        0.03        1.38      0.43 o
   0   0   7      234.13      228.75      3.18 o
   1   0   7      216.98      211.88      3.19 o
   2   0   7     3304.28     3262.81     47.02 o
   3   0   7     1122.65     1093.97     16.50 o
   4   0   7      513.77      521.21      9.75 o
   5   0   7     1376.14     1311.15     30.04 o
   6   0   7      149.18      166.17      5.05 o
   7   0   7       38.25       38.38      2.19 o
   8   0   7        0.10        1.60      1.02 o
  -9   1   7     1598.22     1599.44     32.96 o
  -8   1   7     1104.39     1108.63     23.26 o
  -7   1   7     2192.41     2069.94     41.73 o
  -6   1   7      615.24      592.16     12.86 o
  -5   1   7       67.38       69.74      2.12 o
  -4   1   7      494.31      499.95      9.88 o
  -3   1   7      504.96      577.13     12.74 o
  -2   1   7     3493.29     3685.37     49.77 o
  -1   1   7     4964.65     4827.21     70.47 o
   0   1   7     2314.62     2249.19     27.57 o
   1   1   7     4813.73     4717.86     75.41 o
   2   1   7       85.15       89.11      2.22 o
   3   1   7      280.46      290.23      5.46 o
   4   1   7      116.20       99.52      2.92 o
   5   1   7      280.55      273.27      7.29 o
   6   1   7     1598.71     1548.01     67.23 o
   7   1   7      343.52      324.55     10.46 o
   8   1   7      299.42      291.86      9.59 o
  -9   2   7       77.54       73.27      2.99 o
  -8   2   7      459.40      455.95     10.59 o
  -7   2   7      889.66      818.08     17.51 o
  -6   2   7     1549.74     1455.98     30.61 o
  -5   2   7     1214.00     1173.91     22.14 o
  -4   2   7       68.63       69.03      2.09 o
  -3   2   7     1407.49     1367.41     25.32 o
  -2   2   7      148.73      178.75      3.99 o
  -1   2   7     1116.38     1079.42     13.63 o
   0   2   7      372.32      364.94      6.97 o
   1   2   7     1497.33     1527.45     28.39 o
   2   2   7     3953.32     3928.73     66.21 o
   3   2   7     2083.04     2089.32     34.49 o
   4   2   7     3126.65     3023.53     50.34 o
   5   2   7      990.64      929.89     25.34 o
   6   2   7       22.76       23.73      2.05 o
   7   2   7      130.86      131.98      5.27 o
  -8   3   7      344.96      341.10      8.41 o
  -7   3   7     1013.45     1014.75     19.70 o
  -6   3   7      396.65      383.65      8.17 o
  -5   3   7       36.28       40.58      1.64 o
  -4   3   7      251.07      262.44      7.02 o
  -3   3   7     1072.13     1094.32     17.15 o
  -2   3   7     1957.35     1983.08     30.40 o
  -1   3   7      210.21      235.68      4.06 o
   0   3   7      254.13      250.73      6.82 o
   1   3   7       41.38       38.31      1.38 o
   2   3   7     1257.55     1207.66     25.46 o
   3   3   7      610.58      591.76     16.01 o
   4   3   7      554.23      554.05      9.87 o
   5   3   7     2013.00     1952.20     44.66 o
   6   3   7     1545.90     1523.27     40.50 o
   7   3   7      290.41      289.09      9.45 o
  -8   4   7      784.66      777.47     15.65 o
  -7   4   7     1547.88     1499.34     28.44 o
  -6   4   7     1532.21     1478.07     28.04 o
  -5   4   7      505.35      504.02     10.34 o
  -4   4   7      343.72      332.16      7.08 o
  -3   4   7     1065.94      995.52     15.74 o
  -2   4   7      171.01      157.90      3.18 o
  -1   4   7      785.68      747.47     11.43 o
   0   4   7      280.89      288.40      5.45 o
   1   4   7     1171.86     1211.47     20.32 o
   2   4   7      338.15      364.99     10.67 o
   3   4   7       30.59       27.71      1.29 o
   4   4   7      520.27      533.96     10.33 o
   5   4   7       16.96       16.46      1.53 o
   6   4   7      792.35      794.65     19.26 o
  -7   5   7       43.06       41.70      2.33 o
  -6   5   7      483.77      499.58     10.44 o
  -5   5   7     1111.25     1100.19     21.03 o
  -4   5   7      800.89      827.53     16.10 o
  -3   5   7     2649.60     2628.02     40.10 o
  -2   5   7     2679.01     2628.25     40.28 o
  -1   5   7      797.87      768.37     12.35 o
   0   5   7      864.76      864.10     15.82 o
   1   5   7       11.02       12.53      0.92 o
   2   5   7      400.45      400.49      7.91 o
   3   5   7      286.68      294.66      6.14 o
   4   5   7      829.31      822.10     19.72 o
   5   5   7      420.48      404.33     10.59 o
   6   5   7       10.96       13.99      1.59 o
  -6   6   7      331.14      337.20      7.56 o
  -5   6   7       10.38       17.54      2.43 o
  -4   6   7       25.50       24.88      1.21 o
  -3   6   7      581.93      553.08      9.30 o
  -2   6   7     2279.57     2266.65     35.06 o
  -1   6   7     1002.76      991.64     15.78 o
   0   6   7     1720.81     1735.72     30.66 o
   1   6   7     1848.16     1841.80     32.59 o
   2   6   7      551.67      544.58     10.39 o
   3   6   7      216.47      223.33      4.98 o
   4   6   7      122.22      125.16      4.26 o
   5   6   7      450.27      477.34     12.30 o
  -5   7   7      230.18      235.27      4.69 o
  -4   7   7      234.89      240.74      4.74 o
  -3   7   7      685.01      704.33     11.67 o
  -2   7   7       52.68       55.12      1.69 o
  -1   7   7       14.06       18.21      1.55 o
   0   7   7        0.22        1.04      0.66 o
   1   7   7      373.92      373.91      7.48 o
   2   7   7      454.15      466.10      9.15 o
   3   7   7      562.67      598.50     14.71 o
   4   7   7      972.50      997.05     23.62 o
  -4   8   7        3.13        3.74      0.79 o
  -3   8   7      763.22      775.18     14.01 o
  -2   8   7     1188.72     1181.67     20.55 o
  -1   8   7      624.63      630.27     13.46 o
   0   8   7      697.07      733.91     21.70 o
   1   8   7       38.56       37.45      2.49 o
   2   8   7       15.00       17.06      1.69 o
  -3 -11   8       23.94       30.61      1.53 o
  -2 -11   8       33.31       29.43      1.35 o
  -1 -11   8      143.13      129.45      3.25 o
   0 -11   8      100.79       94.29      2.51 o
   1 -11   8      801.56      791.70     16.18 o
   2 -11   8      936.70      883.68     22.12 o
  -4 -10   8      552.60      535.69     11.71 o
  -3 -10   8      734.73      722.00     15.10 o
  -2 -10   8      682.50      659.17     13.71 o
  -1 -10   8     1337.71     1235.30     24.68 o
   0 -10   8      891.16      866.92     30.87 o
   1 -10   8       10.62       10.82      0.87 o
   2 -10   8      151.78      153.53      3.76 o
   3 -10   8       71.83       69.71      2.64 o
   4 -10   8      467.10      476.14     17.09 o
  -6  -9   8      292.09      293.91      9.07 o
  -5  -9   8     1077.38     1052.32     22.95 o
  -4  -9   8      614.94      609.65     13.07 o
  -3  -9   8       59.11       57.46      1.97 o
  -2  -9   8      229.30      220.23      5.05 o
  -1  -9   8      244.93      260.80     11.19 o
   0  -9   8     2615.99     2673.46     88.66 o
   1  -9   8      886.79      890.97     21.90 o
   2  -9   8      734.67      738.23     19.13 o
   3  -9   8     1196.23     1180.94     29.44 o
   4  -9   8       18.11       17.45      1.39 o
   5  -9   8        0.06        1.94      1.45 o
  -7  -8   8        1.70        0.00      0.99 o
  -6  -8   8       59.91       61.70      3.07 o
  -5  -8   8      145.69      148.90      4.18 o
  -4  -8   8     1032.72     1096.19     22.44 o
  -3  -8   8      400.04      405.34      8.80 o
  -2  -8   8      391.47      392.15      8.35 o
  -1  -8   8     1474.01     1426.22     48.47 o
   0  -8   8       55.95       64.63      3.94 o
   1  -8   8      334.81      317.00     15.02 o
   2  -8   8      848.90      840.27     16.91 o
   3  -8   8     2780.82     2748.85     67.38 o
   4  -8   8     2309.24     2391.51     81.31 o
   5  -8   8      784.69      809.47     21.09 o
   6  -8   8     1753.27     1746.33     64.94 o
  -7  -7   8      665.71      692.00     19.06 o
  -6  -7   8      721.31      717.48     18.82 o
  -5  -7   8      610.50      637.71     13.67 o
  -4  -7   8        1.57        2.25      0.63 o
  -3  -7   8       22.82       21.86      1.06 o
  -2  -7   8       13.09       14.36      0.74 o
  -1  -7   8      469.74      457.59     16.99 o
   0  -7   8     1693.88     1739.02     58.00 o
   1  -7   8      146.54      159.07      5.38 o
   2  -7   8      995.52     1021.58     26.35 o
   3  -7   8      223.57      222.11      6.22 o
   4  -7   8      659.06      640.51     14.03 o
   5  -7   8      394.83      393.26     12.47 o
   6  -7   8      755.05      747.42     20.61 o
   7  -7   8     1733.55     1614.93     61.73 o
  -7  -6   8      636.19      663.51     33.87 o
  -6  -6   8     1565.85     1477.94     36.52 o
  -5  -6   8     3056.25     2991.45     59.11 o
  -4  -6   8     5131.58     5084.93    111.53 o
  -3  -6   8     1199.88     1252.72     23.74 o
  -2  -6   8     1243.58     1266.87     21.87 o
  -1  -6   8     1023.38      989.19     16.00 o
   0  -6   8      150.92      149.21      4.18 o
   1  -6   8        2.16        9.25      0.72 o
   2  -6   8       71.00       82.29      2.56 o
   3  -6   8      726.27      721.37     15.39 o
   4  -6   8      316.25      310.78      7.31 o
   5  -6   8      544.07      531.40     11.97 o
   6  -6   8      765.18      764.45     35.22 o
   7  -6   8        2.71        1.24      1.86 o
  -8  -5   8      371.91      373.90     18.44 o
  -7  -5   8       55.13       44.33      3.11 o
  -6  -5   8       65.66       62.53      5.49 o
  -5  -5   8       22.69       24.20      1.09 o
  -4  -5   8      987.26      972.06     17.62 o
  -3  -5   8     1111.20     1158.42     18.86 o
  -2  -5   8     2209.98     2242.48     35.88 o
  -1  -5   8     5733.93     5696.41     90.83 o
   0  -5   8     2679.67     2641.14     48.07 o
   1  -5   8     1136.56     1089.91     26.81 o
   2  -5   8      984.44      951.92     19.81 o
   3  -5   8      273.54      282.77      6.51 o
   4  -5   8      554.40      565.39     12.41 o
   5  -5   8      157.00      168.40      4.60 o
   6  -5   8     1089.68     1050.58     41.84 o
   7  -5   8     1782.79     1728.46     52.15 o
  -7  -4   8      214.16      221.86     11.81 o
  -6  -4   8      471.42      487.46     10.91 o
  -5  -4   8      876.68      890.57     16.31 o
  -4  -4   8      331.38      319.37      6.59 o
  -3  -4   8        4.10        5.78      0.54 o
  -2  -4   8      623.65      710.80     13.35 o
  -1  -4   8      454.93      438.19      8.41 o
   0  -4   8     4757.91     4825.80     88.68 o
   1  -4   8     1961.60     2016.51     36.95 o
   2  -4   8     2102.64     2108.93     42.97 o
   3  -4   8      932.98      997.64     22.36 o
   4  -4   8       44.04       56.40      1.51 o
   5  -4   8       92.40       91.40      2.69 o
   6  -4   8        0.36        1.55      0.67 o
   7  -4   8      742.62      720.07     26.46 o
   8  -4   8      328.36      291.46     10.37 o
  -9  -3   8     1653.87     1629.85     59.87 o
  -8  -3   8     1066.52     1066.61     39.57 o
  -7  -3   8        6.13        6.70      0.77 o
  -6  -3   8       38.30       44.49      1.94 o
  -5  -3   8      186.56      186.04      3.29 o
  -4  -3   8     2236.29     2316.16     36.92 o
  -3  -3   8      797.01      851.92     12.74 o
  -2  -3   8     2714.08     2786.03     45.58 o
  -1  -3   8     3244.54     3189.97     52.03 o
   0  -3   8     1079.15     1080.33     17.98 o
   1  -3   8     2571.86     2677.20     39.97 o
   2  -3   8      413.45      414.24      6.00 o
   3  -3   8      678.01      695.97     11.20 o
   4  -3   8      817.22      807.10     11.92 o
   5  -3   8     1740.79     1713.02     27.21 o
   6  -3   8     1977.74     1965.13     49.18 o
   7  -3   8      496.72      490.42     12.11 o
   8  -3   8        0.33        1.08      1.04 o
  -9  -2   8       42.21       44.37      2.16 o
  -8  -2   8      753.14      749.45     16.26 o
  -7  -2   8      742.48      681.35     14.44 o
  -6  -2   8     1954.35     1921.43     33.48 o
  -5  -2   8     1477.00     1496.27     22.29 o
  -4  -2   8       13.15       13.86      0.60 o
  -3  -2   8       62.70       70.86      1.18 o
  -2  -2   8      140.56      135.22      2.05 o
  -1  -2   8     4085.06     4091.24     55.09 o
   0  -2   8     3247.16     3243.13     47.11 o
   1  -2   8     2578.87     2645.76     31.65 o
   2  -2   8     2449.48     2441.15     29.27 o
   3  -2   8      745.88      788.30     12.44 o
   4  -2   8       88.72       84.85      1.94 o
   5  -2   8      512.18      509.65      9.62 o
   6  -2   8        0.89        2.83      0.82 o
   7  -2   8      821.58      850.02     20.08 o
   8  -2   8       40.16       35.40      2.13 o
  -9  -1   8     1110.78     1083.97     22.71 o
  -8  -1   8      111.24      110.57      3.44 o
  -7  -1   8       27.54       29.26      1.57 o
  -6  -1   8        0.44        1.18      0.55 o
  -5  -1   8      772.57      777.43     19.22 o
  -4  -1   8     1648.87     1674.11     29.94 o
  -3  -1   8      589.31      607.76      7.54 o
  -2  -1   8     2868.45     2929.59     33.14 o
  -1  -1   8       35.08       46.14      0.96 o
   0  -1   8     1178.38     1194.73     14.49 o
   1  -1   8     1009.94     1040.20     12.74 o
   2  -1   8     1333.70     1398.44     19.91 o
   3  -1   8     2136.03     2233.39     30.49 o
   4  -1   8     1446.06     1439.13     25.57 o
   5  -1   8     2928.75     2982.92     66.81 o
   6  -1   8     1273.98     1288.39     29.62 o
   7  -1   8       76.73       81.55      3.22 o
   8  -1   8       51.50       56.27      3.49 o
  -9   0   8      839.39      834.81     18.05 o
  -8   0   8     1590.19     1570.40     32.17 o
  -7   0   8      386.59      344.52      8.08 o
  -6   0   8     1102.11     1054.24     23.57 o
  -5   0   8      648.95      622.11     15.78 o
  -4   0   8       31.64       31.02      1.04 o
  -3   0   8      295.59      272.47      5.98 o
  -2   0   8      570.92      589.50      7.47 o
  -1   0   8     2754.53     2660.85     34.68 o
   0   0   8     1328.89     1309.48     18.78 o
   1   0   8     2406.11     2465.39     30.19 o
   2   0   8      564.17      588.40      8.17 o
   3   0   8      163.95      152.06      2.91 o
   4   0   8      774.14      774.84     18.31 o
   5   0   8      805.28      773.36     18.24 o
   6   0   8     2365.74     2343.21     53.06 o
   7   0   8     1636.43     1612.54     37.18 o
   8   0   8      310.57      316.96      8.91 o
  -9   1   8        0.02        0.84      0.91 o
  -8   1   8      963.18      943.49     20.03 o
  -7   1   8      806.36      771.36     16.44 o
  -6   1   8     1607.86     1544.08     31.45 o
  -5   1   8     3518.79     3468.51     68.90 o
  -4   1   8      926.45      901.76     31.33 o
  -3   1   8     1279.07     1261.34     18.08 o
  -2   1   8     1736.52     1731.36     20.97 o
  -1   1   8       26.99       29.27      0.83 o
   0   1   8       13.38       15.72      0.56 o
   1   1   8        5.44        7.06      0.47 o
   2   1   8      415.94      413.37      7.44 o
   3   1   8     1327.77     1298.03     24.29 o
   4   1   8      341.40      286.96      6.00 o
   5   1   8      942.27      890.83     21.22 o
   6   1   8       10.68        9.18      1.21 o
   7   1   8       87.84       79.63      3.28 o
  -8   2   8      641.81      621.67     13.95 o
  -7   2   8      167.60      180.36      5.00 o
  -6   2   8      275.16      266.60      7.18 o
  -5   2   8      629.28      626.63     12.43 o
  -4   2   8     1817.08     1739.45     62.22 o
  -3   2   8     2183.70     2175.82     35.51 o
  -2   2   8     4821.67     4995.66     71.83 o
  -1   2   8     3525.00     3681.79     60.14 o
   0   2   8     1118.33     1119.43     17.10 o
   1   2   8     1168.88     1161.25     19.66 o
   2   2   8       54.01       61.30      1.99 o
   3   2   8       64.61       68.78      1.95 o
   4   2   8      114.43      124.48      3.19 o
   5   2   8     1250.43     1255.12     29.14 o
   6   2   8     1866.34     1793.12     75.40 o
   7   2   8      432.51      416.00     12.67 o
  -8   3   8      217.65      202.08      5.65 o
  -7   3   8        9.05        6.94      1.08 o
  -6   3   8      452.08      444.60      9.39 o
  -5   3   8      494.95      499.96     10.24 o
  -4   3   8      145.76      140.93      3.58 o
  -3   3   8      999.31      980.39     15.70 o
  -2   3   8       45.92       40.65      1.24 o
  -1   3   8     1575.05     1500.10     28.83 o
   0   3   8      733.12      720.89     12.41 o
   1   3   8      689.29      700.66     12.07 o
   2   3   8     1263.80     1236.21     29.93 o
   3   3   8      740.73      739.73     12.90 o
   4   3   8       39.34       39.92      1.65 o
   5   3   8      111.04      109.89      4.47 o
   6   3   8      471.17      473.07     13.99 o
   7   3   8      345.29      325.94     10.47 o
  -7   4   8      130.70      128.34      3.77 o
  -6   4   8       13.14       13.18      1.25 o
  -5   4   8      764.44      763.70     15.06 o
  -4   4   8      470.51      476.36      8.21 o
  -3   4   8     1192.60     1161.22     18.38 o
  -2   4   8     2038.24     2006.50     31.10 o
  -1   4   8     1474.30     1430.74     22.29 o
   0   4   8      314.13      310.09      6.34 o
   1   4   8      218.59      210.02      4.60 o
   2   4   8      290.95      277.10      5.81 o
   3   4   8      739.27      707.92     13.33 o
   4   4   8      267.45      256.63      5.58 o
   5   4   8      826.02      790.61     19.21 o
   6   4   8      151.06      153.67      5.86 o
  -7   5   8      913.63      927.63     21.77 o
  -6   5   8      701.88      708.08     14.31 o
  -5   5   8        2.19        2.58      0.75 o
  -4   5   8       45.05       40.89      1.53 o
  -3   5   8       22.41       24.52      1.19 o
  -2   5   8     1384.07     1407.67     22.24 o
  -1   5   8     1769.10     1756.33     27.11 o
   0   5   8      958.58      976.20     17.83 o
   1   5   8     2174.72     2205.32     39.04 o
   2   5   8     1745.15     1739.08     31.14 o
   3   5   8      791.01      783.57     14.67 o
   4   5   8      436.91      436.55      8.80 o
   5   5   8        0.37        1.60      0.92 o
  -6   6   8       98.59      111.68      3.43 o
  -5   6   8      469.98      483.38     11.30 o
  -4   6   8      239.64      248.46      4.85 o
  -3   6   8      928.24      948.42     15.41 o
  -2   6   8      165.52      175.04      3.67 o
  -1   6   8       38.58       42.98      1.68 o
   0   6   8       96.74       98.31      2.72 o
   1   6   8       36.48       38.61      1.70 o
   2   6   8     1332.48     1348.17     24.34 o
   3   6   8     1319.36     1431.02     25.96 o
   4   6   8      815.99      817.80     19.84 o
  -4   7   8        1.64        3.25      0.71 o
  -3   7   8      123.39      117.24      3.19 o
  -2   7   8      818.40      818.41     13.42 o
  -1   7   8      491.29      513.65      9.99 o
   0   7   8      109.48      109.05      2.97 o
   1   7   8      256.67      264.39      5.69 o
   2   7   8       53.65       51.74      1.95 o
   3   7   8       81.10       82.05      3.28 o
  -2   8   8      108.02      107.66      2.94 o
  -1   8   8        3.03        2.47      0.97 o
   0   8   8        7.64       10.03      1.38 o
  -2 -11   9      363.53      353.10      7.85 o
  -1 -11   9      396.64      368.91      8.00 o
   0 -11   9      426.40      409.53     16.36 o
   1 -11   9        4.90        6.20      0.56 o
   2 -11   9       27.17       28.31      1.39 o
  -4 -10   9     1668.61     1685.97     34.08 o
  -3 -10   9      328.90      336.60      7.63 o
  -2 -10   9      277.21      264.77      6.01 o
  -1 -10   9      460.11      421.34     16.57 o
   0 -10   9       66.64       67.94      4.56 o
   1 -10   9      653.98      681.73     24.65 o
   2 -10   9      407.10      395.66     10.25 o
   3 -10   9      682.74      663.22     16.99 o
   4 -10   9      479.68      479.98     17.40 o
  -5  -9   9      296.69      298.97     12.02 o
  -4  -9   9      736.04      758.23     15.99 o
  -3  -9   9     1938.74     1940.99     38.66 o
  -2  -9   9     1093.53     1080.15     21.81 o
  -1  -9   9     1624.75     1594.01     54.27 o
   0  -9   9      533.68      522.43     19.47 o
   1  -9   9       50.81       55.72      3.94 o
   2  -9   9       69.28       74.95      2.19 o
   3  -9   9      175.44      178.55      5.27 o
   4  -9   9      628.24      628.77     25.38 o
   5  -9   9      400.35      416.15     11.64 o
  -6  -8   9      141.97      144.86      5.33 o
  -5  -8   9      235.85      246.45      6.36 o
  -4  -8   9       56.91       55.11      2.39 o
  -3  -8   9      765.07      746.35     15.51 o
  -2  -8   9      305.24      285.84      6.34 o
  -1  -8   9      656.66      643.61     23.41 o
   0  -8   9     1750.02     1831.20     61.32 o
   1  -8   9      912.38      932.74     18.66 o
   2  -8   9      701.62      693.43     17.36 o
   3  -8   9      553.14      550.01     14.21 o
   4  -8   9       15.51       14.91      1.32 o
   5  -8   9      316.07      319.31      9.30 o
   6  -8   9      137.18      137.47      6.94 o
  -7  -7   9      132.76      131.00      5.05 o
  -6  -7   9      316.56      302.75     11.50 o
  -5  -7   9      513.88      528.22     12.64 o
  -4  -7   9     2319.52     2318.51     46.02 o
  -3  -7   9     1455.75     1462.41     29.30 o
  -2  -7   9     1322.90     1285.21     25.67 o
  -1  -7   9     2365.38     2288.17     44.83 o
   0  -7   9      215.41      217.19      4.75 o
   1  -7   9      380.98      358.40      9.08 o
   2  -7   9      480.83      462.93     11.86 o
   3  -7   9      607.26      565.04     14.57 o
   4  -7   9     1424.37     1415.07     29.61 o
   5  -7   9      602.89      601.91     13.71 o
   6  -7   9      726.87      692.37     24.86 o
  -7  -6   9      566.82      564.48     22.16 o
  -6  -6   9        0.40        1.52      0.84 o
  -5  -6   9      125.41      123.61      3.58 o
  -4  -6   9       65.41       68.52      2.43 o
  -3  -6   9      892.59      930.41     20.09 o
  -2  -6   9      871.09      903.92     14.78 o
  -1  -6   9     2540.42     2594.74     47.09 o
   0  -6   9     2237.78     2304.68     58.19 o
   1  -6   9      494.89      496.68     12.52 o
   2  -6   9      915.25      899.01     22.41 o
   3  -6   9      740.64      723.99     15.51 o
   4  -6   9       39.39       50.65      1.74 o
   5  -6   9        8.00       11.02      1.47 o
   6  -6   9      165.18      156.96     10.77 o
   7  -6   9      559.09      503.79     21.96 o
  -8  -5   9        0.16        0.83      1.04 o
  -7  -5   9      821.62      808.92     23.38 o
  -6  -5   9      170.91      171.73      8.08 o
  -5  -5   9     1253.09     1260.59     23.78 o
  -4  -5   9     1392.35     1391.23     25.91 o
  -3  -5   9        5.91        9.02      1.00 o
  -2  -5   9       86.19      107.59      2.49 o
  -1  -5   9        5.64        7.31      1.14 o
   0  -5   9     2353.13     2373.25     43.38 o
   1  -5   9     2680.80     2782.15     50.85 o
   2  -5   9     1907.10     1969.36     40.25 o
   3  -5   9     2428.00     2479.27     50.66 o
   4  -5   9     1886.23     1912.34     39.42 o
   5  -5   9      308.14      302.81     10.56 o
   6  -5   9      573.22      570.67     34.80 o
   7  -5   9        2.29        4.23      0.77 o
  -7  -4   9       72.38       73.12      4.97 o
  -6  -4   9       75.71       81.13      2.62 o
  -5  -4   9      153.20      167.13      2.93 o
  -4  -4   9      479.32      518.92     10.24 o
  -3  -4   9      517.62      574.23     11.10 o
  -2  -4   9      696.17      715.41     13.59 o
  -1  -4   9     1878.70     1841.23     33.96 o
   0  -4   9      902.12      914.74     17.19 o
   1  -4   9       17.48       17.72      0.95 o
   2  -4   9       38.78       35.74      2.09 o
   3  -4   9      625.43      583.56     12.69 o
   4  -4   9     2729.33     2741.93     51.08 o
   5  -4   9     1099.89     1069.31     21.87 o
   6  -4   9     2976.59     2864.31     97.81 o
   7  -4   9     1057.60     1045.51     42.73 o
  -8  -3   9     1291.97     1266.72     46.61 o
  -7  -3   9     1719.47     1691.76     40.29 o
  -6  -3   9     1255.75     1245.36     22.91 o
  -5  -3   9     3053.78     3090.20     41.69 o
  -4  -3   9     1278.88     1240.16     16.65 o
  -3  -3   9      469.51      466.83      7.26 o
  -2  -3   9      592.12      637.44      9.63 o
  -1  -3   9      240.27      249.98      4.61 o
   0  -3   9     2460.06     2519.47     41.24 o
   1  -3   9      178.13      175.69      2.94 o
   2  -3   9      789.89      782.25     11.01 o
   3  -3   9     1320.79     1351.75     21.29 o
   4  -3   9      101.75       97.00      2.43 o
   5  -3   9       13.79       13.39      0.88 o
   6  -3   9        5.28        5.77      0.83 o
   7  -3   9      567.13      549.34     13.39 o
  -9  -2   9     1155.17     1158.40     24.32 o
  -8  -2   9       33.97       38.60      4.65 o
  -7  -2   9      747.75      720.77     15.28 o
  -6  -2   9       73.33       68.46      2.25 o
  -5  -2   9     1182.69     1144.04     18.97 o
  -4  -2   9     4181.76     4246.92     54.59 o
  -3  -2   9     2100.28     2205.87     33.06 o
  -2  -2   9     2856.39     3060.06     38.66 o
  -1  -2   9     2299.61     2407.82     30.79 o
   0  -2   9      395.54      412.61      5.53 o
   1  -2   9       32.00       34.42      0.73 o
   2  -2   9       61.28       51.97      0.98 o
   3  -2   9     1038.31     1077.43     14.10 o
   4  -2   9     2241.23     2170.29     35.54 o
   5  -2   9      828.94      825.38     22.53 o
   6  -2   9     1862.10     1884.88     42.71 o
   7  -2   9      183.47      171.96      5.15 o
  -9  -1   9       18.04       17.65      1.55 o
  -8  -1   9      586.39      579.15     14.02 o
  -7  -1   9      109.05       96.35      3.05 o
  -6  -1   9      577.52      558.97     12.09 o
  -5  -1   9      492.22      504.63      9.51 o
  -4  -1   9       59.80       67.43      1.55 o
  -3  -1   9      100.55      115.02      1.95 o
  -2  -1   9      325.98      320.05      4.33 o
  -1  -1   9     2774.81     2771.29     38.12 o
   0  -1   9     3573.78     3604.06     63.18 o
   1  -1   9      223.66      226.91      3.23 o
   2  -1   9     1279.55     1334.28     17.31 o
   3  -1   9       13.69       13.06      0.75 o
   4  -1   9      459.10      443.71      9.21 o
   5  -1   9       66.52       69.84      2.73 o
   6  -1   9     1105.15     1115.74     25.93 o
   7  -1   9     1176.24     1260.53     29.48 o
  -9   0   9      759.30      736.41     25.69 o
  -8   0   9      173.65      186.88      5.56 o
  -7   0   9      297.30      271.96      6.73 o
  -6   0   9      291.51      283.34      7.82 o
  -5   0   9     2114.65     2035.84     40.87 o
  -4   0   9     2300.04     2204.25     45.86 o
  -3   0   9     1154.25     1111.36     22.33 o
  -2   0   9     2697.71     2612.60     31.31 o
  -1   0   9      133.37      130.96      2.24 o
   0   0   9      798.64      820.50     10.40 o
   1   0   9        0.18        1.93      0.37 o
   2   0   9      130.08      141.57      2.76 o
   3   0   9     1964.39     1923.37     30.33 o
   4   0   9     1358.44     1294.45     29.70 o
   5   0   9      583.62      576.02     14.11 o
   6   0   9      309.38      299.84     11.84 o
   7   0   9       62.34       53.93      2.66 o
  -8   1   9      487.47      483.05     11.14 o
  -7   1   9        2.23        4.32      0.87 o
  -6   1   9      497.11      498.67     11.12 o
  -5   1   9        7.93       12.13      1.08 o
  -4   1   9      646.83      630.87     11.04 o
  -3   1   9      745.55      787.72     12.69 o
  -2   1   9     2130.11     2275.80     30.69 o
  -1   1   9     4298.34     4375.74     64.34 o
   0   1   9     3084.39     3258.19     62.55 o
   1   1   9     2143.65     2195.39     30.27 o
   2   1   9     2562.57     2470.27     43.18 o
   3   1   9       41.83       50.78      1.77 o
   4   1   9       80.75       74.31      2.28 o
   5   1   9       88.11       87.80      3.32 o
   6   1   9      924.68      894.86     21.87 o
   7   1   9      281.69      267.27      7.77 o
  -8   2   9      263.39      261.31      6.79 o
  -7   2   9       86.39       88.17      3.14 o
  -6   2   9      848.32      809.01     17.23 o
  -5   2   9      852.51      846.95     17.94 o
  -4   2   9      184.75      185.82      3.78 o
  -3   2   9       10.99       13.94      0.90 o
  -2   2   9       97.41       97.87      2.15 o
  -1   2   9     1766.72     1671.59     27.60 o
   0   2   9     1688.15     1640.18     27.18 o
   1   2   9      226.46      220.99      4.43 o
   2   2   9     2478.35     2471.03     52.09 o
   3   2   9     1229.70     1206.90     24.40 o
   4   2   9      388.54      383.32      7.83 o
   5   2   9      574.29      546.06     13.67 o
   6   2   9       93.24       87.85      4.10 o
  -8   3   9      280.49      286.35      7.46 o
  -7   3   9      232.00      243.70      6.48 o
  -6   3   9      466.41      468.61     10.78 o
  -5   3   9      126.42      121.71      3.70 o
  -4   3   9      593.87      551.08      9.36 o
  -3   3   9      218.10      206.01      4.57 o
  -2   3   9     1606.34     1592.13     23.56 o
  -1   3   9      629.08      626.24     11.00 o
   0   3   9        6.74        9.01      1.27 o
   1   3   9       92.01       94.97      2.41 o
   2   3   9       72.76       64.52      1.90 o
   3   3   9     2018.38     1924.03     32.06 o
   4   3   9     1568.25     1546.89     30.11 o
   5   3   9     1937.77     1911.61     60.28 o
   6   3   9     1483.70     1475.29     39.55 o
  -7   4   9      374.06      393.62      9.52 o
  -6   4   9     1460.47     1410.63     29.30 o
  -5   4   9      915.33      906.40     14.93 o
  -4   4   9      536.09      516.88      8.93 o
  -3   4   9      308.47      283.98      5.34 o
  -2   4   9        3.92        6.54      0.72 o
  -1   4   9     1021.41      999.28     18.29 o
   0   4   9      120.20      132.72      3.32 o
   1   4   9      460.71      461.44      9.04 o
   2   4   9     1727.47     1705.85     30.60 o
   3   4   9       45.69       38.48      1.67 o
   4   4   9       46.38       47.76      2.10 o
   5   4   9       17.19       18.41      1.97 o
  -6   5   9      345.00      346.00      7.81 o
  -5   5   9     1812.93     1836.24     29.00 o
  -4   5   9     1163.42     1188.82     19.16 o
  -3   5   9      915.94      946.96     15.46 o
  -2   5   9     2292.20     2251.28     34.77 o
  -1   5   9      154.20      153.60      3.81 o
   0   5   9       95.49       98.39      2.80 o
   1   5   9      123.52      124.99      3.29 o
   2   5   9      555.63      586.45     11.42 o
   3   5   9      773.04      801.74     15.12 o
   4   5   9      390.65      390.40      8.13 o
  -5   6   9        2.77        6.43      0.85 o
  -4   6   9       10.27        9.32      1.55 o
  -3   6   9       50.50       46.65      1.66 o
  -2   6   9      961.65      969.24     15.76 o
  -1   6   9      951.40      968.15     17.92 o
   0   6   9      297.98      294.42      6.31 o
   1   6   9      882.25      910.13     16.94 o
   2   6   9      198.24      210.40      4.90 o
   3   6   9       40.41       45.68      1.95 o
  -3   7   9      702.66      704.67     11.89 o
  -2   7   9      259.09      264.67      5.17 o
  -1   7   9       29.32       33.06      1.64 o
   0   7   9      161.58      174.39      4.23 o
   1   7   9       40.62       40.72      1.79 o
  -1 -11  10      118.36      117.87      6.84 o
   0 -11  10        2.01        2.90      1.66 o
   1 -11  10      841.45      880.59     31.49 o
  -4 -10  10      393.15      397.06      9.07 o
  -3 -10  10     1566.96     1586.49     31.93 o
  -2 -10  10      986.41      988.06     20.13 o
  -1 -10  10      634.08      617.10     23.20 o
   0 -10  10     1018.23     1011.09     35.63 o
   1 -10  10      173.43      172.14      8.08 o
   2 -10  10        3.22        6.45      0.73 o
   3 -10  10       25.13       22.77      2.28 o
  -5  -9  10      140.03      138.21      4.03 o
  -4  -9  10      261.71      262.21      6.31 o
  -3  -9  10       15.95       12.65      0.94 o
  -2  -9  10      285.15      259.21      5.85 o
  -1  -9  10      318.83      306.58     12.84 o
   0  -9  10     1560.61     1562.94     53.03 o
   1  -9  10     2507.88     2497.77     57.85 o
   2  -9  10      488.70      476.57     12.16 o
   3  -9  10     1427.01     1416.87     42.78 o
   4  -9  10     1161.78     1176.15     37.49 o
  -6  -8  10      167.13      166.40      7.25 o
  -5  -8  10        0.78        3.01      1.93 o
  -4  -8  10      470.03      478.23     10.52 o
  -3  -8  10     1514.90     1519.38     30.49 o
  -2  -8  10      326.51      316.61      6.94 o
  -1  -8  10      337.99      336.88      7.18 o
   0  -8  10       14.37       15.27      0.70 o
   1  -8  10     1920.27     1869.57     45.63 o
   2  -8  10     1138.27     1120.35     27.76 o
   3  -8  10      954.04      941.20     19.37 o
   4  -8  10     1742.65     1794.72     66.49 o
   5  -8  10      951.18      924.51     33.97 o
  -7  -7  10     1967.90     2107.74     75.20 o
  -6  -7  10      434.05      426.80     12.08 o
  -5  -7  10      603.16      592.73     12.84 o
  -4  -7  10      284.66      263.26      6.25 o
  -3  -7  10      134.31      145.59      3.76 o
  -2  -7  10       56.39       58.17      1.84 o
  -1  -7  10      129.95      135.19      3.30 o
   0  -7  10     1228.40     1225.92     30.03 o
   1  -7  10      855.05      844.35     20.95 o
   2  -7  10      303.55      296.12      7.91 o
   3  -7  10      762.67      758.78     19.41 o
   4  -7  10       67.79       65.46      2.38 o
   5  -7  10      579.62      572.55     16.21 o
   6  -7  10      136.46      134.98      6.73 o
  -7  -6  10      817.72      816.79     30.66 o
  -6  -6  10      686.37      666.19     25.27 o
  -5  -6  10     1207.34     1213.90     47.64 o
  -4  -6  10     2629.14     2622.09     64.52 o
  -3  -6  10     1610.77     1709.94     42.80 o
  -2  -6  10      816.09      860.73     22.52 o
  -1  -6  10     1712.34     1752.07     37.74 o
   0  -6  10        7.70       13.03      0.79 o
   1  -6  10     1508.18     1491.92     36.77 o
   2  -6  10       40.82       37.70      1.61 o
   3  -6  10     1722.10     1711.65     35.35 o
   4  -6  10     2306.50     2316.71     55.70 o
   5  -6  10      869.71      865.58     23.47 o
   6  -6  10      311.63      294.81      9.74 o
  -8  -5  10      789.92      738.90     33.97 o
  -6  -5  10       50.38       58.42      2.44 o
  -5  -5  10       42.93       48.30      1.80 o
  -4  -5  10      313.31      323.12      6.71 o
  -3  -5  10     2958.29     3061.10     67.49 o
  -2  -5  10      937.00      955.14     17.92 o
  -1  -5  10     1241.52     1266.74     23.59 o
   0  -5  10      369.58      383.50      7.61 o
   1  -5  10      204.75      184.92      4.04 o
   2  -5  10       17.47       25.00      1.39 o
   3  -5  10        0.40        1.44      0.59 o
   4  -5  10      759.19      785.15     17.00 o
   5  -5  10      713.69      699.30     25.27 o
   6  -5  10      482.44      452.30     23.30 o
   7  -5  10     1260.48     1188.62     46.40 o
  -7  -4  10      943.52      963.86     44.74 o
  -6  -4  10      503.62      508.25      8.56 o
  -5  -4  10     2043.61     2034.56     32.57 o
  -4  -4  10     1968.37     1930.97     36.03 o
  -3  -4  10      404.28      393.62      7.98 o
  -2  -4  10      546.27      549.99     10.70 o
  -1  -4  10       50.82       52.73      1.63 o
   0  -4  10     2373.48     2408.83     44.38 o
   1  -4  10     2055.76     2034.00     37.62 o
   2  -4  10      740.67      717.50     12.43 o
   3  -4  10     2808.26     2769.54     56.52 o
   4  -4  10       94.42       99.31      3.95 o
   5  -4  10       20.34       15.65      1.03 o
   6  -4  10        0.93        1.32      0.70 o
   7  -4  10      316.63      300.18     12.55 o
  -8  -3  10      467.95      445.99     16.99 o
  -7  -3  10       99.37       96.89      3.27 o
  -6  -3  10       86.72       82.94      2.20 o
  -5  -3  10      123.54      120.04      2.63 o
  -4  -3  10     1872.57     1918.31     30.77 o
  -3  -3  10     2908.02     3095.06     49.11 o
  -2  -3  10     1466.00     1556.59     22.94 o
  -1  -3  10     5858.84     5795.43     94.55 o
   0  -3  10     1226.23     1282.29     20.13 o
   1  -3  10      132.51      147.87      2.67 o
   2  -3  10      663.55      673.07     10.36 o
   3  -3  10      223.80      218.34      3.90 o
   4  -3  10     1085.54     1045.74     21.47 o
   5  -3  10      687.61      645.80     17.31 o
   6  -3  10      329.28      286.50      9.97 o
   7  -3  10      195.68      167.54      7.04 o
  -8  -2  10      573.40      550.20     12.14 o
  -7  -2  10      642.86      620.92     14.04 o
  -6  -2  10      143.03      140.75      3.79 o
  -5  -2  10      717.85      730.46     10.87 o
  -4  -2  10        1.45        2.65      0.56 o
  -3  -2  10      677.11      661.21      9.45 o
  -2  -2  10      199.01      203.70      2.99 o
  -1  -2  10     2143.83     2169.21     27.54 o
   0  -2  10     1887.70     1956.57     25.00 o
   1  -2  10      523.53      538.58      6.81 o
   2  -2  10     2453.98     2479.36     31.57 o
   3  -2  10     2648.55     2612.03     35.91 o
   4  -2  10       70.45       71.36      1.84 o
   5  -2  10       32.90       31.13      1.52 o
   6  -2  10        0.35        5.20      1.62 o
   7  -2  10      619.42      634.45     20.15 o
  -8  -1  10       45.75       53.14      2.47 o
  -7  -1  10        7.88        7.19      0.94 o
  -6  -1  10       20.94       24.21      1.41 o
  -5  -1  10      769.45      728.68     12.59 o
  -4  -1  10     2207.98     2143.77     30.41 o
  -3  -1  10      767.17      763.31     11.35 o
  -2  -1  10      418.84      429.72      6.39 o
  -1  -1  10      330.48      331.82      5.03 o
   0  -1  10     1694.34     1683.16     23.12 o
   1  -1  10      622.78      650.45      8.74 o
   2  -1  10      615.81      633.76      9.62 o
   3  -1  10     3631.60     3520.76     51.96 o
   4  -1  10     2085.98     2084.16     46.92 o
   5  -1  10      846.29      856.57     20.20 o
   6  -1  10     1107.88     1104.46     25.84 o
   7  -1  10      340.82      350.60      9.36 o
  -8   0  10      883.43      834.07     17.86 o
  -7   0  10      534.11      537.59     11.96 o
  -6   0  10      505.71      475.47     10.63 o
  -5   0  10     1326.52     1337.48     22.37 o
  -4   0  10        0.04        0.69      0.48 o
  -3   0  10       25.22       36.97      1.15 o
  -2   0  10       58.02       70.70      1.72 o
  -1   0  10     3210.69     3216.78     65.54 o
   0   0  10     1122.26     1176.00     20.94 o
   1   0  10      666.05      683.22     10.37 o
   2   0  10      531.60      537.50      8.37 o
   3   0  10       81.03       72.12      2.16 o
   4   0  10      477.36      455.61      8.99 o
   5   0  10      114.88      106.82      3.71 o
   6   0  10      451.20      443.20     11.36 o
   7   0  10      807.14      840.45     20.35 o
  -8   1  10      656.35      636.25     14.22 o
  -7   1  10     1184.83     1139.17     23.80 o
  -6   1  10      863.83      846.48     17.99 o
  -5   1  10     2926.88     2891.07     47.06 o
  -4   1  10     1544.27     1499.13     24.88 o
  -3   1  10      987.24      994.66     15.95 o
  -2   1  10     1317.29     1279.81     23.08 o
  -1   1  10        0.06        1.53      0.52 o
   0   1  10      301.57      288.87      5.87 o
   1   1  10        0.76        2.62      0.64 o
   2   1  10     1459.49     1422.76     33.64 o
   3   1  10     3455.47     3213.29     56.10 o
   4   1  10      932.06      873.33     18.72 o
   5   1  10      322.34      299.67      9.80 o
   6   1  10      388.91      396.08     10.64 o
  -8   2  10      137.30      144.38      7.25 o
  -7   2  10       49.15       48.32      2.27 o
  -6   2  10      197.43      187.33      5.12 o
  -5   2  10       26.93       26.30      1.33 o
  -4   2  10     1490.58     1396.73     23.31 o
  -3   2  10      367.14      358.37      6.34 o
  -2   2  10      576.12      569.02      9.52 o
  -1   2  10     1154.38     1152.99     20.79 o
   0   2  10      194.68      188.36      4.27 o
   1   2  10      610.72      586.68     11.15 o
   2   2  10       75.41       74.08      2.26 o
   3   2  10      777.19      768.39     15.39 o
   4   2  10      981.54      968.79     17.96 o
   5   2  10      626.21      600.22     14.93 o
   6   2  10     1615.01     1604.29     42.84 o
  -7   3  10      465.44      459.37     10.78 o
  -6   3  10      808.20      812.63     17.63 o
  -5   3  10     1958.99     1953.05     32.39 o
  -4   3  10      310.07      304.97      6.07 o
  -3   3  10      303.47      279.18      5.25 o
  -2   3  10        5.95        7.10      0.86 o
  -1   3  10     1348.70     1308.54     22.09 o
   0   3  10      390.30      402.32      7.57 o
   1   3  10      138.56      140.86      3.55 o
   2   3  10      583.29      568.92     11.05 o
   3   3  10       46.75       49.62      2.13 o
   4   3  10        0.82        1.06      0.82 o
   5   3  10       53.87       55.28      3.15 o
  -6   4  10        9.23       12.15      2.09 o
  -5   4  10     1027.84     1000.27     17.38 o
  -4   4  10     1414.81     1398.70     22.27 o
  -3   4  10     1357.04     1345.36     21.30 o
  -2   4  10     3109.54     3091.02     47.42 o
  -1   4  10     1514.62     1505.53     27.10 o
   0   4  10      633.48      611.80     11.74 o
   1   4  10      527.81      525.38     10.32 o
   2   4  10       44.09       44.45      2.01 o
   3   4  10     1149.47     1131.43     22.52 o
   4   4  10      515.09      511.28     11.10 o
  -5   5  10      113.25      117.88      3.04 o
  -4   5  10       72.59       69.58      2.16 o
  -3   5  10        9.85       10.43      0.95 o
  -2   5  10      389.72      400.58      7.20 o
  -1   5  10     1016.80     1029.38     19.09 o
   0   5  10     1051.66     1080.10     19.96 o
   1   5  10     1765.25     1759.51     38.21 o
   2   5  10     1319.10     1320.95     24.03 o
   3   5  10       54.40       53.74      2.12 o
  -4   6  10      150.57      159.27      3.64 o
  -3   6  10      112.18      118.71      2.98 o
  -2   6  10       37.38       38.72      1.76 o
  -1   6  10      150.84      160.41      4.07 o
   0   6  10       16.23       14.20      1.20 o
   1   6  10       81.26       80.96      2.59 o
   2   6  10      854.89      900.84     16.97 o
  -3 -10  11      692.90      690.79     14.58 o
  -2 -10  11       48.38       44.71      1.56 o
  -1 -10  11        0.14        2.90      1.66 o
   0 -10  11      319.68      325.43     13.46 o
   1 -10  11      994.91      999.49     34.80 o
   2 -10  11      402.94      393.49     10.25 o
  -5  -9  11      119.35      117.94      3.64 o
  -4  -9  11      247.59      261.83      6.34 o
  -3  -9  11     1209.92     1168.61     23.80 o
  -2  -9  11      482.27      487.48     10.39 o
  -1  -9  11      312.35      311.15      6.76 o
   0  -9  11      476.58      458.82     11.43 o
   1  -9  11      286.58      279.86      7.32 o
   2  -9  11      764.59      742.81     18.68 o
   3  -9  11      122.40      123.05      3.95 o
   4  -9  11      955.38      996.99     25.49 o
  -6  -8  11      550.43      565.52     21.75 o
  -5  -8  11      145.91      140.96      4.07 o
  -4  -8  11      588.86      570.68     12.36 o
  -3  -8  11        7.31        9.36      0.92 o
  -2  -8  11      302.42      289.77      6.55 o
  -1  -8  11       97.68       93.32      2.78 o
   0  -8  11     1564.20     1514.78     37.06 o
   1  -8  11      792.19      760.55     19.04 o
   2  -8  11      370.36      358.89      9.52 o
   3  -8  11      782.52      783.63     19.99 o
   4  -8  11       30.07       32.89      2.28 o
   5  -8  11      508.54      510.00     19.89 o
  -6  -7  11      806.11      813.47     30.45 o
  -5  -7  11      489.58      502.34     13.62 o
  -4  -7  11     2838.60     2937.03     72.21 o
  -3  -7  11     2409.63     2410.16     59.25 o
  -2  -7  11      537.70      539.82     13.77 o
  -1  -7  11     1152.47     1091.83     27.02 o
   0  -7  11      145.07      141.38      4.10 o
   1  -7  11      209.67      203.08      5.64 o
   2  -7  11       59.71       68.82      2.49 o
   3  -7  11      213.70      214.16      6.30 o
   4  -7  11     1351.57     1380.04     36.15 o
   5  -7  11      205.41      194.46      6.75 o
  -7  -6  11      531.76      589.96     23.20 o
  -6  -6  11        7.65       10.15      2.07 o
  -5  -6  11       29.94       36.93      2.12 o
  -4  -6  11       35.94       36.72      1.97 o
  -3  -6  11     1801.95     1876.07     61.84 o
  -2  -6  11     1600.42     1686.08     49.87 o
  -1  -6  11     1189.43     1258.00     28.17 o
   0  -6  11     2500.92     2561.73     47.49 o
   1  -6  11      626.36      621.44     15.82 o
   2  -6  11      667.67      660.01     16.92 o
   3  -6  11      737.06      749.02     19.26 o
   4  -6  11        3.62        8.50      1.47 o
   5  -6  11      271.75      278.64     10.77 o
   6  -6  11      133.21      124.21      5.19 o
  -6  -5  11      193.49      209.53      5.87 o
  -5  -5  11       58.24       49.04      2.14 o
  -4  -5  11     1194.76     1189.14     22.47 o
  -3  -5  11      193.18      202.42      4.73 o
  -2  -5  11       61.16       81.99      2.22 o
  -1  -5  11        1.79        4.67      1.55 o
   0  -5  11     2463.52     2462.24     45.30 o
   1  -5  11     2340.00     2336.80     46.00 o
   2  -5  11     1419.47     1375.89     44.74 o
   3  -5  11     2711.74     2692.80     55.04 o
   4  -5  11     2079.02     2057.40     52.67 o
   5  -5  11      100.69       99.14      5.28 o
   6  -5  11      117.34      115.17      7.25 o
  -8  -4  11     1347.05     1454.81     66.91 o
  -7  -4  11      155.73      153.79      4.32 o
  -6  -4  11        1.91        2.96      0.58 o
  -5  -4  11      159.67      168.33      4.15 o
  -4  -4  11      812.18      808.43     15.67 o
  -3  -4  11     1769.51     1832.75     34.14 o
  -2  -4  11      475.38      486.16      9.69 o
  -1  -4  11      559.87      563.17     11.09 o
   0  -4  11      282.50      306.20      6.39 o
   1  -4  11        4.53        3.65      0.67 o
   2  -4  11        0.75        3.64      1.32 o
   3  -4  11      127.27      129.10      3.70 o
   4  -4  11     1452.68     1429.22     56.14 o
   5  -4  11      600.83      558.53     11.96 o
   6  -4  11       74.78       61.53      2.43 o
  -8  -3  11      614.03      586.85     21.75 o
  -7  -3  11     1872.66     1932.08     61.32 o
  -6  -3  11     1557.52     1583.27     33.79 o
  -5  -3  11     1788.36     1819.57     30.37 o
  -4  -3  11     1622.85     1639.75     29.85 o
  -3  -3  11       79.52       72.39      1.92 o
  -2  -3  11      180.78      173.41      3.34 o
  -1  -3  11       24.86       32.37      0.99 o
   0  -3  11     1598.86     1636.98     26.49 o
   1  -3  11     1734.01     1740.32     28.08 o
   2  -3  11     2404.61     2302.15     33.82 o
   3  -3  11     3008.10     2933.12     47.59 o
   4  -3  11      352.11      365.08      8.23 o
   5  -3  11        1.37        2.09      0.78 o
   6  -3  11       28.20       30.76      2.41 o
  -8  -2  11      241.17      240.89      7.10 o
  -7  -2  11       73.74       76.68      3.00 o
  -6  -2  11       22.68       24.06      1.16 o
  -5  -2  11       60.12       61.57      1.70 o
  -4  -2  11     2377.53     2360.94     35.05 o
  -3  -2  11     1173.44     1218.57     17.01 o
  -2  -2  11      957.09     1016.12     16.91 o
  -1  -2  11      518.34      558.59      7.48 o
   0  -2  11      103.63      105.55      1.76 o
   1  -2  11      362.24      360.37      5.09 o
   2  -2  11       37.68       38.36      1.72 o
   3  -2  11      984.46     1007.53     14.32 o
   4  -2  11     2208.86     2232.81     50.14 o
   5  -2  11      700.50      676.64     16.03 o
   6  -2  11      671.47      643.47     15.55 o
  -8  -1  11     1059.93     1062.08     22.36 o
  -7  -1  11      508.20      487.28     10.98 o
  -6  -1  11      251.24      237.36      5.70 o
  -5  -1  11      828.70      819.30     14.15 o
  -4  -1  11        9.76       14.17      0.84 o
  -3  -1  11      370.48      374.51      6.26 o
  -2  -1  11      186.85      185.27      3.43 o
  -1  -1  11      491.07      500.46      8.00 o
   0  -1  11      741.09      769.36     11.94 o
   1  -1  11      564.85      568.29      9.30 o
   2  -1  11      399.17      376.83      5.82 o
   3  -1  11       86.39       93.81      2.31 o
   4  -1  11      620.58      615.88     12.65 o
   5  -1  11      154.53      143.18      3.91 o
   6  -1  11      203.55      202.26      5.96 o
  -8   0  11       17.09       14.47      1.43 o
  -7   0  11      670.48      670.55     14.70 o
  -6   0  11      662.81      653.81     11.61 o
  -5   0  11     2250.71     2226.19     36.44 o
  -4   0  11     3484.14     3412.74     51.93 o
  -3   0  11     1843.27     1809.19     28.02 o
  -2   0  11     2224.82     2189.24     38.59 o
  -1   0  11      994.28      972.74     15.81 o
   0   0  11       23.31       29.66      1.17 o
   1   0  11      245.30      246.84      4.60 o
   2   0  11      505.03      479.95      8.38 o
   3   0  11     2503.85     2517.77     43.24 o
   4   0  11      454.04      426.58      8.59 o
   5   0  11       85.52       77.85      3.08 o
   6   0  11      192.83      185.76      5.74 o
  -7   1  11       12.76       12.46      1.41 o
  -6   1  11       76.63       70.32      2.24 o
  -5   1  11        5.15        5.38      0.80 o
  -4   1  11      972.36      913.42     14.68 o
  -3   1  11     1035.66      988.11     15.83 o
  -2   1  11      689.86      692.53     13.06 o
  -1   1  11     1784.98     1780.28     31.85 o
   0   1  11     1608.10     1548.42     27.86 o
   1   1  11     1035.97      998.11     18.27 o
   2   1  11      833.00      875.30     18.24 o
   3   1  11      115.44      116.28      3.17 o
   4   1  11      151.81      145.60      3.75 o
   5   1  11       30.44       25.10      2.04 o
   6   1  11      413.66      412.91     10.95 o
  -7   2  11      251.38      235.73      6.28 o
  -6   2  11      205.68      205.90      4.62 o
  -5   2  11      938.30      920.16     15.91 o
  -4   2  11      407.37      408.64      7.28 o
  -3   2  11       14.12       14.19      0.96 o
  -2   2  11       64.56       64.46      2.11 o
  -1   2  11      462.38      458.04      9.05 o
   0   2  11     1186.67     1172.25     21.43 o
   1   2  11      893.05      902.96     16.76 o
   2   2  11     1580.66     1561.30     27.99 o
   3   2  11     2184.28     2163.45     38.56 o
   4   2  11      116.25      109.45      3.14 o
   5   2  11      464.87      468.17     12.14 o
  -6   3  11      207.95      203.69      4.66 o
  -5   3  11       85.65       86.90      2.99 o
  -4   3  11      726.79      731.63     12.99 o
  -3   3  11      329.21      329.85      7.65 o
  -2   3  11      357.60      362.34      7.56 o
  -1   3  11     1236.94     1222.75     22.33 o
   0   3  11      107.38      106.29      2.98 o
   1   3  11        2.39        2.02      0.70 o
   2   3  11       87.78       88.91      3.67 o
   3   3  11      989.47     1003.41     20.27 o
   4   3  11      464.84      445.79      9.88 o
  -6   4  11      792.95      783.97     18.37 o
  -5   4  11     1105.65     1097.90     19.08 o
  -4   4  11      185.44      192.94      4.41 o
  -3   4  11       28.90       28.10      1.59 o
  -2   4  11        9.81       10.41      1.15 o
  -1   4  11      602.78      600.25     12.65 o
   0   4  11     1244.63     1215.80     24.02 o
   1   4  11      896.25      895.98     18.17 o
   2   4  11      998.25      992.31     19.99 o
   3   4  11      502.91      515.38     11.28 o
   4   4  11       33.31       39.85      2.10 o
  -4   5  11      757.81      754.90     13.59 o
  -3   5  11      299.45      303.44      6.24 o
  -2   5  11      296.87      308.48      6.70 o
  -1   5  11      366.73      378.14      7.94 o
   0   5  11        2.98        3.95      0.91 o
   1   5  11       12.07       12.16      1.27 o
   2   5  11      549.55      560.12     11.98 o
  -2   6  11       32.69       34.98      2.01 o
  -1   6  11      660.97      681.08     13.29 o
   0   6  11      224.06      226.00      8.70 o
  -2 -10  12     1749.48     1769.43     35.28 o
  -1 -10  12     1069.24     1069.85     26.37 o
   1 -10  12      409.78      399.82     10.25 o
  -4  -9  12      240.61      233.89      6.88 o
  -3  -9  12       21.00       18.84      1.35 o
  -2  -9  12      762.26      726.38     18.31 o
  -1  -9  12      927.50      887.00     21.97 o
   0  -9  12      842.41      816.60     20.29 o
   1  -9  12     1583.30     1527.69     37.64 o
   2  -9  12     1091.63     1066.43     26.66 o
   3  -9  12      772.00      758.06     19.48 o
  -5  -8  12      159.39      160.82      5.34 o
  -4  -8  12      218.05      217.06      6.52 o
  -3  -8  12      799.25      788.65     20.07 o
  -2  -8  12      248.30      241.82      6.66 o
  -1  -8  12      153.92      147.77      5.08 o
   0  -8  12      113.53      115.18      3.52 o
   1  -8  12      268.86      259.15      7.03 o
   2  -8  12      544.73      537.44     13.92 o
   3  -8  12      118.63      114.51      5.49 o
   4  -8  12      994.19      994.73     25.63 o
  -6  -7  12      662.23      685.25     26.10 o
  -5  -7  12      472.24      481.93     13.26 o
  -4  -7  12      799.61      790.38     20.43 o
  -3  -7  12       68.79       77.93      2.93 o
  -2  -7  12     1107.33     1142.22     28.56 o
  -1  -7  12      863.91      858.76     21.53 o
   0  -7  12     1173.63     1146.28     28.56 o
   1  -7  12     1641.37     1643.02     40.57 o
   2  -7  12      695.37      696.73     17.87 o
   3  -7  12      450.23      440.39     11.86 o
   4  -7  12        0.26        1.54      1.24 o
   5  -7  12      459.26      458.50     15.43 o
  -6  -6  12      580.14      604.05     23.41 o
  -5  -6  12      516.65      497.99     19.26 o
  -4  -6  12      908.77      901.74     23.14 o
  -3  -6  12      481.58      529.96     16.81 o
  -2  -6  12        3.90        9.53      0.79 o
  -1  -6  12        0.96        1.73      0.48 o
   0  -6  12       24.53       28.15      1.56 o
   1  -6  12     1082.70     1134.57     24.17 o
   2  -6  12     1175.47     1187.61     35.42 o
   3  -6  12     1186.92     1210.38     46.30 o
   4  -6  12     2356.28     2340.33     59.91 o
   5  -6  12      251.34      267.83     11.39 o
  -6  -5  12        6.31        7.93      1.14 o
  -5  -5  12       41.74       51.84      2.29 o
  -4  -5  12       13.46       12.08      0.99 o
  -3  -5  12     1290.22     1312.54     32.56 o
  -2  -5  12      930.83      941.75     17.92 o
  -1  -5  12      242.51      246.14      5.33 o
   0  -5  12      934.76      954.28     18.16 o
   1  -5  12      108.54      111.02      2.90 o
   2  -5  12       32.73       29.60      1.39 o
   3  -5  12        1.41        4.05      1.54 o
   4  -5  12      852.37      852.36     23.11 o
   5  -5  12     1112.63     1092.68     29.83 o
   6  -5  12      984.92      903.38     36.25 o
  -7  -4  12     1525.54     1548.45     49.36 o
  -6  -4  12     1275.84     1265.17     27.41 o
  -5  -4  12     1285.60     1293.76     29.21 o
  -4  -4  12     2492.41     2549.11     55.89 o
  -3  -4  12     1066.74     1081.98     20.61 o
  -2  -4  12       42.55       45.20      1.67 o
  -1  -4  12       14.07       14.30      0.99 o
   0  -4  12      325.33      334.75      7.06 o
   1  -4  12     1068.35     1049.83     20.12 o
   2  -4  12      630.63      600.87     10.76 o
   3  -4  12      768.82      750.21     20.33 o
   4  -4  12      313.04      306.67      9.51 o
   5  -4  12       65.44       65.87      4.97 o
   6  -4  12       11.89       11.81      0.96 o
  -7  -3  12        2.56        5.39      1.17 o
  -6  -3  12      144.15      159.61      4.48 o
  -5  -3  12      206.89      203.64      6.25 o
  -4  -3  12     1913.11     1923.96     36.69 o
  -3  -3  12     3158.50     3210.58     57.81 o
  -2  -3  12     1111.73     1130.26     18.53 o
  -1  -3  12      986.41     1003.90     16.48 o
   0  -3  12     1895.81     1925.33     31.08 o
   1  -3  12        7.95        9.36      0.79 o
   2  -3  12        0.20        1.36      0.49 o
   3  -3  12       59.82       68.16      2.07 o
   4  -3  12     1140.52     1124.60     27.94 o
   5  -3  12       66.47       61.74      2.63 o
   6  -3  12      156.39      139.76      5.78 o
  -7  -2  12      873.86      847.43     17.18 o
  -6  -2  12      163.66      166.94      4.63 o
  -5  -2  12      120.70      133.85      3.10 o
  -4  -2  12      127.91      137.15      2.96 o
  -3  -2  12      349.97      356.37      6.45 o
  -2  -2  12      429.86      439.77      7.71 o
  -1  -2  12      167.11      172.81      3.97 o
   0  -2  12     3364.19     3325.64     59.98 o
   1  -2  12     2640.52     2614.70     38.67 o
   2  -2  12     2047.52     2045.84     30.47 o
   3  -2  12     1233.67     1247.84     22.18 o
   4  -2  12      127.94      129.47      3.83 o
   5  -2  12       23.14       20.23      1.40 o
   6  -2  12      215.01      221.13      7.05 o
  -7  -1  12       44.30       40.48      1.67 o
  -6  -1  12       77.91       78.60      2.27 o
  -5  -1  12      178.65      171.80      3.57 o
  -4  -1  12     1666.72     1646.51     29.32 o
  -3  -1  12      951.55      947.09     17.18 o
  -2  -1  12       95.27      106.57      2.32 o
  -1  -1  12       66.48       68.93      1.71 o
   0  -1  12      147.64      152.72      2.98 o
   1  -1  12      724.71      713.95     13.03 o
   2  -1  12      104.34      101.96      2.41 o
   3  -1  12      868.06      860.57     14.33 o
   4  -1  12     1363.20     1327.38     21.77 o
   5  -1  12      117.03      117.19      3.45 o
   6  -1  12      413.42      398.90      9.00 o
  -7   0  12      791.13      760.86     13.56 o
  -6   0  12      448.41      425.27      8.13 o
  -5   0  12      473.97      479.83      8.33 o
  -4   0  12       35.58       31.50      1.34 o
  -3   0  12     1296.78     1269.09     22.98 o
  -2   0  12      210.02      205.24      4.60 o
  -1   0  12      592.99      579.52     11.05 o
   0   0  12     3442.20     3439.87     74.72 o
   1   0  12      629.51      606.90     11.54 o
   2   0  12      664.02      632.22     12.08 o
   3   0  12       76.63       74.30      2.11 o
   4   0  12       32.72       26.35      1.32 o
   5   0  12       12.71        7.68      1.07 o
  -7   1  12      500.92      484.40      9.30 o
  -6   1  12      358.33      364.10      7.16 o
  -5   1  12      519.73      531.04      9.23 o
  -4   1  12     1820.82     1821.38     28.46 o
  -3   1  12      330.87      335.57      7.00 o
  -2   1  12      510.59      505.57      9.90 o
  -1   1  12      105.16      100.79      2.83 o
   0   1  12     1200.57     1183.06     21.59 o
   1   1  12     1577.71     1577.28     28.54 o
   2   1  12     1794.07     1771.43     31.65 o
   3   1  12     2022.67     1970.66     35.33 o
   4   1  12      924.18      903.59     17.07 o
   5   1  12      195.21      171.94      5.51 o
  -6   2  12       54.09       51.06      1.98 o
  -5   2  12        1.46        2.14      0.65 o
  -4   2  12      668.12      655.68     11.13 o
  -3   2  12      220.54      213.12      4.93 o
  -2   2  12        5.67        5.98      1.23 o
  -1   2  12      303.92      293.03      6.27 o
   0   2  12      184.28      172.80      4.15 o
   1   2  12       54.14       54.78      2.01 o
   2   2  12       56.51       61.98      2.21 o
   3   2  12      249.65      248.34      5.68 o
   4   2  12      852.00      857.92     16.26 o
  -6   3  12      934.89      920.98     28.38 o
  -5   3  12     1619.23     1582.27     26.69 o
  -4   3  12     1066.87     1061.00     18.36 o
  -3   3  12        0.18       -0.08      0.67 o
  -2   3  12      187.86      185.08      4.88 o
  -1   3  12       92.97       95.25      4.43 o
   0   3  12     1030.44     1042.10     19.30 o
   1   3  12      402.06      408.28      9.09 o
   2   3  12      734.27      721.78     15.03 o
   3   3  12      361.27      366.59      8.44 o
  -4   4  12     1928.88     1944.99     32.60 o
  -3   4  12      719.16      724.93     15.16 o
  -2   4  12     1659.64     1656.22     32.40 o
  -1   4  12     1494.19     1516.51     29.75 o
   0   4  12       79.58       86.45      2.99 o
   1   4  12        0.10        0.97      0.82 o
   2   4  12        0.96        1.94      0.90 o
  -2   5  12        6.71        6.20      1.51 o
  -1   5  12     1225.39     1232.67     24.60 o
   0   5  12     1254.40     1269.25     25.39 o
  -3  -9  13      995.91      980.86     24.75 o
  -2  -9  13     1236.19     1219.01     30.32 o
  -1  -9  13      177.46      177.13      4.98 o
   0  -9  13      322.12      309.84      8.20 o
   1  -9  13        8.14        9.92      0.94 o
   2  -9  13      656.41      652.01     16.77 o
  -5  -8  13      340.53      328.95     13.46 o
  -4  -8  13      451.21      457.70     12.45 o
  -3  -8  13      162.24      152.78      4.83 o
  -2  -8  13      437.59      418.51     11.13 o
  -1  -8  13      141.17      146.56      5.49 o
   0  -8  13       82.80       85.66      2.93 o
   1  -8  13     1417.43     1389.23     34.57 o
   2  -8  13      243.37      231.60      8.60 o
   3  -8  13       15.46       14.02      2.28 o
  -5  -7  13     1134.43     1131.86     41.22 o
  -4  -7  13      510.60      528.35     14.21 o
  -3  -7  13     1476.84     1503.12     37.57 o
  -2  -7  13      342.51      341.38      9.37 o
  -1  -7  13      209.80      203.66      5.86 o
   0  -7  13      621.57      644.03     22.36 o
   1  -7  13       77.01       81.93      2.93 o
   2  -7  13      189.64      191.93      5.86 o
   3  -7  13      256.67      255.62      7.54 o
   4  -7  13      677.68      668.06     25.27 o
  -6  -6  13      203.43      208.60      9.74 o
  -5  -6  13       30.60       35.84      3.11 o
  -4  -6  13       15.32       17.48      1.53 o
  -3  -6  13     1976.63     2096.08     38.90 o
  -2  -6  13     3285.24     3408.11     62.43 o
  -1  -6  13      938.38      979.24     18.81 o
   0  -6  13     1736.27     1768.80     32.92 o
   1  -6  13     2042.61     2129.25     39.63 o
   2  -6  13      157.60      170.39      5.42 o
   3  -6  13       59.07       52.79      2.56 o
   4  -6  13       41.94       43.00      2.64 o
   5  -6  13      852.92      856.05     35.22 o
  -6  -5  13      761.84      776.07     18.37 o
  -5  -5  13      243.19      243.61      6.72 o
  -4  -5  13      341.49      359.93      9.16 o
  -3  -5  13      368.22      390.68      8.19 o
  -2  -5  13      202.56      200.52      6.49 o
  -1  -5  13        1.73        2.28      0.60 o
   0  -5  13       80.23       90.37      2.61 o
   1  -5  13     2000.77     2023.24     37.83 o
   2  -5  13      569.34      546.12     11.15 o
   3  -5  13      565.56      521.40     19.89 o
   4  -5  13      485.49      494.40     14.32 o
   5  -5  13      299.78      321.70     15.12 o
  -7  -4  13      400.73      402.89     10.92 o
  -6  -4  13       18.34       15.74      2.28 o
  -5  -4  13        3.17        3.31      0.94 o
  -4  -4  13       22.20       25.69      1.74 o
  -3  -4  13     2220.73     2241.27     51.17 o
  -2  -4  13      818.27      822.88     16.10 o
  -1  -4  13     1538.85     1538.86     29.08 o
   0  -4  13     2453.39     2460.38     45.85 o
   1  -4  13      228.74      229.19      5.30 o
   2  -4  13       15.55       13.01      1.39 o
   3  -4  13        3.01        4.82      1.24 o
   4  -4  13      329.75      322.03      9.95 o
   5  -4  13      878.75      836.67     33.56 o
  -7  -3  13     1628.08     1594.24     56.49 o
  -6  -3  13      838.35      847.78     36.05 o
  -5  -3  13      384.43      399.50     11.98 o
  -4  -3  13      649.12      644.72     12.47 o
  -3  -3  13       69.39       72.06      2.10 o
  -2  -3  13      585.29      591.88     11.41 o
  -1  -3  13       38.18       42.51      1.43 o
   0  -3  13     1053.90     1077.47     20.08 o
   1  -3  13     3134.14     3096.12     55.79 o
   2  -3  13     1170.56     1167.90     19.44 o
   3  -3  13     1235.34     1185.92     19.90 o
   4  -3  13      409.24      407.82     10.95 o
   5  -3  13        0.05        1.95      0.82 o
  -7  -2  13       62.32       60.44      1.98 o
  -6  -2  13      128.83      123.45      3.02 o
  -5  -2  13       83.16       82.91      2.53 o
  -4  -2  13      732.96      740.94     20.99 o
  -3  -2  13      999.91     1024.26     17.18 o
  -2  -2  13       17.03       14.53      1.52 o
  -1  -2  13      369.96      358.86      7.47 o
   0  -2  13        3.54        4.68      0.71 o
   1  -2  13      650.09      657.61     13.31 o
   2  -2  13      407.98      411.96      8.55 o
   3  -2  13      683.46      666.39     12.47 o
   4  -2  13     1866.38     1922.96     43.29 o
   5  -2  13     1334.83     1389.63     31.72 o
  -7  -1  13     1767.92     1734.53     27.21 o
  -6  -1  13      392.57      377.30      6.81 o
  -5  -1  13     1053.86     1072.46     17.22 o
  -4  -1  13      420.29      404.53      8.06 o
  -3  -1  13      272.54      272.75      5.75 o
  -2  -1  13       35.36       33.58      1.44 o
  -1  -1  13      487.06      470.26      9.13 o
   0  -1  13     2052.67     2034.19     35.85 o
   1  -1  13      877.49      845.96     15.60 o
   2  -1  13       11.33       10.14      0.88 o
   3  -1  13      208.04      203.36      4.72 o
   4  -1  13        0.38        1.16      0.63 o
   5  -1  13      343.35      346.42      9.11 o
  -6   0  13      634.09      618.32     10.59 o
  -5   0  13      693.30      706.10     11.82 o
  -4   0  13     2110.03     2116.36     37.73 o
  -3   0  13     1321.48     1344.03     24.35 o
  -2   0  13      545.38      550.60     10.68 o
  -1   0  13      818.74      838.25     15.57 o
   0   0  13       36.93       34.86      1.56 o
   1   0  13      391.05      387.16      7.88 o
   2   0  13      138.65      128.80      3.37 o
   3   0  13      516.82      504.25     10.02 o
   4   0  13      476.25      457.51      9.32 o
  -6   1  13        2.64        4.27      0.76 o
  -5   1  13        0.14        0.39      0.54 o
  -4   1  13     1022.05      984.85     18.43 o
  -3   1  13      953.44      963.96     17.85 o
  -2   1  13      105.98      106.41      3.02 o
  -1   1  13     1604.40     1576.04     28.41 o
   0   1  13     2034.94     1978.93     35.62 o
   1   1  13      454.38      437.21      8.87 o
   2   1  13      132.18      125.43      3.43 o
   3   1  13       39.32       36.59      1.76 o
   4   1  13      516.62      529.49     10.66 o
  -5   2  13      584.65      579.60     10.17 o
  -4   2  13      531.79      513.19      9.02 o
  -3   2  13       47.75       52.42      2.02 o
  -2   2  13       19.50       19.14      1.33 o
  -1   2  13       84.61       88.03      2.75 o
   0   2  13     1216.60     1215.88     22.31 o
   1   2  13      881.30      864.36     16.41 o
   2   2  13      385.15      380.93      8.02 o
   3   2  13     1079.66     1106.66     20.66 o
  -4   3  13     1103.76     1086.59     18.91 o
  -3   3  13      630.51      614.81     13.14 o
  -2   3  13      535.29      528.23     11.49 o
  -1   3  13      858.08      864.66     17.77 o
   0   3  13       94.42      100.93      3.28 o
   1   3  13        0.11        2.37      1.10 o
   2   3  13      104.19      112.50      4.35 o
  -3   4  13        3.92        2.49      1.66 o
  -2   4  13        0.63        1.74      0.94 o
  -1   4  13      851.28      863.47     17.86 o
   0   4  13     2494.64     2506.96     48.28 o
  -2  -9  14      655.17      640.85     16.55 o
  -1  -9  14      585.85      589.76     15.23 o
   0  -9  14      356.41      354.78      9.52 o
  -4  -8  14      382.89      388.09     10.84 o
  -3  -8  14     1045.86     1050.36     26.66 o
  -2  -8  14      769.61      775.38     19.92 o
  -1  -8  14      355.37      345.53      9.37 o
   0  -8  14      833.31      853.20     21.68 o
   1  -8  14       94.49       97.32      3.44 o
   2  -8  14      445.97      454.71     12.23 o
  -5  -7  14        0.28        3.11      1.45 o
  -4  -7  14        5.70        6.01      2.80 o
  -3  -7  14      349.68      364.39     10.25 o
  -2  -7  14     1748.63     1744.25     43.36 o
  -1  -7  14      422.39      427.22     11.91 o
   0  -7  14     1067.40     1099.77     38.97 o
   1  -7  14     1558.66     1571.28     39.26 o
   2  -7  14      267.85      276.03      8.06 o
   3  -7  14       14.51       15.54      2.28 o
  -5  -6  14      213.60      210.88      9.74 o
  -4  -6  14      289.72      295.39     12.43 o
  -3  -6  14      381.13      413.74      9.24 o
  -2  -6  14        0.66        1.93      0.63 o
  -1  -6  14       60.99       69.96      2.27 o
   0  -6  14      174.67      183.86      4.44 o
   1  -6  14     1221.81     1244.76     23.71 o
   2  -6  14     2014.96     2010.21     50.75 o
   3  -6  14      702.33      687.94     26.10 o
   4  -6  14     1444.22     1443.21     52.20 o
  -5  -5  14      209.10      233.17      6.62 o
  -4  -5  14       13.16       15.76      3.00 o
  -3  -5  14      683.80      705.72     17.09 o
  -2  -5  14      974.71     1012.02     19.54 o
  -1  -5  14      453.06      445.97      9.26 o
   0  -5  14     1661.65     1673.13     31.58 o
   1  -5  14      636.71      671.82     13.47 o
   2  -5  14       92.49       97.19      3.57 o
   3  -5  14       60.43       62.56      4.35 o
   4  -5  14      299.02      298.28      9.57 o
  -6  -4  14     2101.53     2182.73     62.35 o
  -5  -4  14      386.99      382.19     12.84 o
  -4  -4  14      625.62      633.58     15.28 o
  -3  -4  14      163.38      167.48      5.07 o
  -2  -4  14        0.38        2.68      1.55 o
  -1  -4  14       95.67       98.38      3.48 o
   0  -4  14       21.76       23.73      1.76 o
   1  -4  14      769.45      778.49     18.31 o
   2  -4  14      217.00      200.47      6.01 o
   3  -4  14       29.56       22.53      2.04 o
   4  -4  14      528.31      520.77     21.96 o
  -6  -3  14      242.94      260.02      6.68 o
  -5  -3  14      163.45      170.20      6.04 o
  -4  -3  14      853.70      872.81     19.41 o
  -3  -3  14     1918.84     1959.09     35.70 o
  -2  -3  14     1773.85     1742.29     31.84 o
  -1  -3  14     1125.71     1103.85     20.57 o
   0  -3  14      841.98      845.02     15.98 o
   1  -3  14        5.15        6.42      0.63 o
   2  -3  14      227.95      227.57      5.10 o
   3  -3  14       68.13       68.80      2.18 o
   4  -3  14     1351.08     1420.84     34.85 o
  -6  -2  14      506.60      483.47     13.29 o
  -5  -2  14      210.54      202.51      6.84 o
  -4  -2  14      106.60      100.72      3.93 o
  -3  -2  14      302.53      324.17     15.62 o
  -2  -2  14      616.82      642.92     18.72 o
  -1  -2  14      273.68      279.25      7.57 o
   0  -2  14     1524.83     1533.94     33.84 o
   1  -2  14     1972.14     1969.47     82.05 o
   2  -2  14      134.78      124.43      3.86 o
   3  -2  14      259.94      264.01     10.52 o
   4  -2  14       53.44       58.19      3.37 o
  -6  -1  14      559.83      523.07     10.00 o
  -5  -1  14      204.29      197.22      5.17 o
  -4  -1  14      557.18      564.23     12.43 o
  -3  -1  14      892.49      893.48     18.86 o
  -2  -1  14      739.21      754.05     16.04 o
  -1  -1  14      669.45      685.81     14.71 o
   0  -1  14      164.91      170.11      4.45 o
   1  -1  14      220.71      208.15      5.27 o
   2  -1  14       51.59       42.99      2.81 o
   3  -1  14      201.78      184.84      4.96 o
   4  -1  14      959.65      969.41     28.57 o
  -5   0  14       62.08       57.41      2.14 o
  -4   0  14       46.00       47.21      1.88 o
  -3   0  14      816.86      833.06     15.76 o
  -2   0  14     1032.78     1024.08     18.88 o
  -1   0  14     1349.53     1359.08     24.70 o
   0   0  14     2471.19     2415.33     42.89 o
   1   0  14      759.84      729.97     13.93 o
   2   0  14      133.85      121.55      3.29 o
   3   0  14      575.30      530.89     10.57 o
  -5   1  14       74.39       73.61      2.55 o
  -4   1  14      298.76      308.80      6.73 o
  -3   1  14      110.85      109.53      3.16 o
  -2   1  14       48.55       47.79      1.96 o
  -1   1  14       25.59       25.52      1.49 o
   0   1  14      612.75      627.84     12.23 o
   1   1  14     1306.68     1347.48     24.75 o
   2   1  14      448.57      446.86      9.19 o
   3   1  14     1240.85     1267.30     23.45 o
  -4   2  14       99.14       94.46      2.99 o
  -3   2  14      459.59      472.73      9.70 o
  -2   2  14      302.48      321.86      7.09 o
  -1   2  14      796.42      792.57     15.21 o
   0   2  14      439.22      449.99      9.29 o
   1   2  14        2.43        3.43      0.84 o
   2   2  14        6.12        3.93      0.93 o
  -2   3  14        3.40        4.24      0.99 o
  -1   3  14       16.46       17.73      1.59 o
   0   3  14      710.14      721.72     15.77 o
  -2  -8  15       64.58       63.19      2.78 o
  -1  -8  15      305.45      297.46      8.42 o
   0  -8  15      111.30      112.34      3.88 o
  -3  -7  15      612.71      639.92     17.06 o
  -2  -7  15      773.42      760.64     24.44 o
  -1  -7  15      142.84      144.28      4.76 o
   0  -7  15      122.90      126.19      3.95 o
   1  -7  15      105.00      115.59      4.10 o
   2  -7  15     1085.02     1077.38     39.15 o
  -4  -6  15      156.14      166.75      8.08 o
  -3  -6  15      389.67      427.79     17.09 o
  -2  -6  15     1293.50     1388.05     68.77 o
  -1  -6  15      724.66      741.08     15.94 o
   0  -6  15      597.82      608.49     12.37 o
   1  -6  15      668.52      702.04     26.20 o
   2  -6  15        1.13        2.69      1.45 o
   3  -6  15        0.62        0.83      1.24 o
  -5  -5  15      939.83      990.59     29.62 o
  -4  -5  15      579.51      587.48     15.23 o
  -3  -5  15     1130.86     1198.97     27.37 o
  -2  -5  15      146.86      159.42      4.92 o
  -1  -5  15       53.08       47.47      2.41 o
   0  -5  15        6.04       14.50      2.07 o
   1  -5  15      632.72      640.39     15.47 o
   2  -5  15      706.47      686.27     16.61 o
   3  -5  15      110.67      103.16      6.01 o
  -5  -4  15      198.01      203.63      8.08 o
  -4  -4  15      114.14      129.47      5.80 o
  -3  -4  15      845.41      888.67     20.95 o
  -2  -4  15     2254.53     2357.66     52.26 o
  -1  -4  15     1235.83     1242.70     28.32 o
   0  -4  15     1808.45     1842.16     41.21 o
   1  -4  15      357.75      367.18      9.70 o
   2  -4  15       10.62       12.19      3.31 o
  -5  -3  15       17.86       18.88      1.31 o
  -4  -3  15       17.07       23.00      1.33 o
  -3  -3  15       10.69       14.65      1.31 o
  -2  -3  15      659.90      654.68     16.97 o
  -1  -3  15      380.57      381.06      8.66 o
   0  -3  15      913.00      908.83     19.01 o
   1  -3  15     1784.94     1743.48     42.38 o
   2  -3  15      641.30      618.58     14.05 o
   3  -3  15      253.89      247.50      5.59 o
  -5  -2  15      206.77      199.22      6.51 o
  -4  -2  15      158.47      158.77      9.22 o
  -3  -2  15     1429.97     1471.63     69.39 o
  -2  -2  15      859.29      875.77     32.55 o
  -1  -2  15       43.94       47.10      2.10 o
   0  -2  15       99.99       98.68      3.32 o
   1  -2  15      194.24      193.30      5.41 o
   2  -2  15      459.62      425.50     11.96 o
   3  -2  15      753.03      731.44     19.15 o
  -5  -1  15      236.09      235.92      5.95 o
  -4  -1  15      284.75      290.70      7.04 o
  -3  -1  15       80.01       82.63      2.75 o
  -2  -1  15      498.09      500.98     11.17 o
  -1  -1  15      110.22      114.26      3.39 o
   0  -1  15     1016.98     1017.73     21.32 o
   1  -1  15      375.16      366.44      8.52 o
   2  -1  15       63.28       54.40      2.13 o
   3  -1  15       68.86       62.64      2.40 o
  -4   0  15      513.18      517.50     10.36 o
  -3   0  15     1328.79     1318.06     24.02 o
  -2   0  15      340.39      350.10      7.36 o
  -1   0  15       87.87       90.99      2.74 o
   0   0  15        1.48        7.87      2.28 o
   1   0  15      426.52      421.36      8.62 o
   2   0  15      314.56      303.84      6.69 o
  -3   1  15     1139.39     1194.45     22.12 o
  -2   1  15      977.50      979.39     18.39 o
  -1   1  15      588.76      582.03     11.53 o
   0   1  15     1067.60     1070.93     20.02 o
   1   1  15       79.66       82.70      2.75 o
  -3  -6  16      753.05      791.23     25.69 o
  -2  -6  16      185.39      181.46      5.51 o
  -1  -6  16      230.70      252.80      7.05 o
   0  -6  16      291.83      312.18      8.49 o
   1  -6  16      811.25      815.66     25.48 o
  -3  -5  16       58.20       70.45      3.11 o
  -2  -5  16     1078.24     1153.42     26.52 o
  -1  -5  16      744.66      770.46     18.75 o
   0  -5  16      201.38      202.74      6.11 o
   1  -5  16      280.58      291.79      8.11 o
  -4  -4  16      324.88      340.97     12.01 o
  -3  -4  16      830.76      860.08     26.31 o
  -2  -4  16        1.34        2.07      1.03 o
  -1  -4  16       95.66       97.83      3.77 o
   0  -4  16       58.57       64.73      3.07 o
   1  -4  16     1191.52     1186.13     35.42 o
   2  -4  16     1160.25     1153.41     34.59 o
  -4  -3  16       95.61       95.82      3.59 o
  -3  -3  16     1066.55     1084.22     32.52 o
  -2  -3  16      833.81      844.75     25.89 o
  -1  -3  16      187.87      192.03      7.87 o
   0  -3  16       48.79       47.44      3.31 o
   1  -3  16       28.06       27.55      2.69 o
   2  -3  16      220.31      215.64      8.70 o
  -4  -2  16      263.88      250.41      7.85 o
  -3  -2  16        1.66        3.23      1.09 o
  -2  -2  16      557.85      569.63     26.80 o
  -1  -2  16      394.74      386.82     12.27 o
   0  -2  16      205.02      196.60      8.31 o
   1  -2  16      736.54      706.52     18.58 o
  -3  -1  16     3060.95     3053.02     61.23 o
  -2  -1  16     1005.45      994.07     20.92 o
  -1  -1  16      311.82      307.73      7.32 o
   0  -1  16      244.85      245.84      6.15 o
   1  -1  16        7.03        6.70      1.09 o
  -2   0  16      760.38      771.01     24.24 o
  -1   0  16      553.19      553.23     12.46 o
 
